# Supplementary material for: Time dependency of foamy virus evolutionary rate estimates
Source: BMC Evol Biol. 2015 Jun 26;15:119. doi: 10.1186/s12862-015-0408-z (PMC4480597; doi:10.1186/s12862-015-0408-z)
Supplement: Additional file 3: — Manually-curated foamy virus polymerase protein alignment. [file 12862_2015_408_MOESM3_ESM.zip]

Archive with 1 entries (1 files):
- Additional_file_3.fas
