# Supplementary material for: Time dependency of foamy virus evolutionary rate estimates
Source: BMC Evol Biol. 2015 Jun 26;15:119. doi: 10.1186/s12862-015-0408-z (PMC4480597; doi:10.1186/s12862-015-0408-z)
Supplement: Additional file 3: — Manually-curated foamy virus polymerase protein alignment. [file 12862_2015_408_MOESM3_ESM.zip › Additional_file_3.fas]

>PFV
LPAEIKGTKLLAHWDSGATITCIPESFLEDEQPIKKTLIKTIHGEKQQNVYYVTFKVKGRKVEAEVIASPYEYILLSPTDVPWLTQQPLQLTILVPLQEYQEKILSKTALPEDQKQQLKTLFVKYDNLWQHWENQVGHRKIRPHNIATGDYPPRPQKQYPINPKAKPSIQIVIDDLLKQGVLTPQNSTMNTPVYPVPKPDGRWRMVLDYREVNKTIPLTAAQNQHSAGILATIVRQKYKTTLDLANGFWAHPITPESYWLTAFTWQGKQYCWTRLPQGFLNSPALFTADVVDLLKEIPNVQVYVDDIYLSHDDPKEHVQQLEKVFQILLQAGYVVSLKKSEIGQKTVEFLGFNITKEGRGLTDTFKTKLLNITPPKDLKQLQSILGLLNFARNFIPNFAELVQPLYNLIASAKGKYIEWSEENTKQLNMVIEALNTASNLEERLPEQRLVIKVNTSPSAGYVRYYNETGKKPIMYLNYVFSKAELKFSMLEKLLTTMHKALIKAMDLAMGQEILVYSPIVSMTKIQKTPLPERKALPIRWITWMTYLEDPRIQFHYDKTLPELKHIPDVYTSSQSPVKHPSQYEGVFYTDGSAIKSPDPTKSNNAGMGIVHATYKPEYQVLNQWSIPLGNHTAQMAEIAAVEFACKKALKIPGPVLVITDSFYVAESANKELPYWKSNGFVNNKKKPLKHISKWKSIAECLSMKPDITIQHEKGISLQIPVFILKGNALADKLATQGSYVVNCNTKKPNLDAELDQLLQGHYIKGYPKQYTYFLEDGKVKVSRPEGVKIIPPQSDRQKIVLQAHNLAHTGREATLLKIANLYWWPNMRKDVVKQLGRCQQCLITNASNKASGPILRPDRPQKPFDKFFIDYIGPLPPSQGYLYVLVVVDGMTGFTWLYPTKAPSTSATVKSLNVLTSIAIPKVIHSDQGAAFTSSTFAEWAKERGIHLEFSTPYHPQSGSKVERKNSDIKRLLTKLLVGRPTKWYDLLPVVQLALNNTYSPVLKYTPHQLLFGIDSNTPFANQDTLDLTREEELSLLQEIRTSLYHPSTPPASSRSWSPVVGQLVQERVARPASLRPRWHKPSTVLKVLNPRTVVILDHLGNNRTVSIDNLKPTSH
>SFVcpz
LPAEVKGTKLLAHWDSGATITCIPESFLEDEQPIKQTLIKTIHGEKQQNVYYLTFKVKGRKVEAEVIASPYEYILLSPTDVPWLTQQPLQLTILVPLQEYQDRILNKTALPEEQKQQLKALFTKYDNLWQHWENQVGHRKIRPHNIATGDYPPRPQKQYPINPKAKPSIQIVIDDLLKQGVLTPQNSTMNTPVYPVPKPDGRWRMVLDYREVNKTIPLTAAQNQHSAGILATIVRQKYKTTLDLANGFWAHPITPDSYWLTAFTWQGKQYCWTRLPQGFLNSPALFTADAVDLLKEVPNVQVYVDDIYLSHDNPHEHIQQLEKVFQILLQAGYVVSLKKSEIGQRTVEFLGFNITKEGRGLTDTFKTKLLNVTPPKDLKQLQSILGLLNFARNFIPNFAELVQTLYNLIASSKGKYIEWTEDNTKQLNKVIEALNTASNLEERLPDQRLVIKVNTSPSAGYVRYYNESGKKPIMYLNYVFSKAELKFSMLEKLLTTMHKALIKAMDLAMGQEILVYSPIVSMTKIQKTPLPERKALPIRWITWMTYLEDPRIQFHYDKTLPELKHIPDVYTSSIPPLKHPSQYEGVFCTDGSAIKSPDPTKSNNAGMGIVHAIYNPEYKILNQWSIPLGHHTAQMAEIAAVEFACKKALKVPGPVLVITDSFYVAESANKELPYWKSNGFVNNKKEPLKHISKWKSIAECLSIKPDITIQHEKGHQPINTSIHTEGNALADKLATQGSYVVNCNTKKPNLDAELDQLLQGNNVKGYPKQYTYYLEDGKVKVSRPEGVKIIPPQSDRQKIVLQAHNLAHTGREATLLKIANLYWWPNMRKDVVKQLGRCKQCLITNASNKTSGPILRPDRPQKPFDKFFIDYIGPLPPSQGYLYVLVIVDGMTGFTWLYPTKAPSTSATVKSLNVLTSIAIPKVIHSDQGAAFTSSTFAEWAKERGIHLEFSTPYHPQSSGKVERKNSDIKRLLTKLLVGRPTKWYDLLPVVQLALNNTYSPVLKYTPHQLLFGIDSNTPFANQDTLDLTREEELSLLQEIRASLYQPSTPPASSRSWSPVVGQLVQERVARPASLRPRWHKPSTVLEVLNPRTVVILDHLGNNRTVSIDNLKPTSH
>SFVbnb
----------------------------------------------------------------------------------------------------------------------------------------------------------------------------------------------------------------------------------------------------------------------------------------------------------------------------------------------------------------------------------------------------------------------------------------------------------------------------------------------------------------------------------------------------------------------------------LKNIPDVYLSEQKPSKHPTQYEGVFYTDGSAIKSPDPTKSHNAGMGIVHVKYTPELQILNQWSIPLGNHTAQMAEIAAVEFACKKALKVSGPVLIITDSFYVAESANKELPYWKSNGFVNNKKKPLKHISKWKSIAECLSLKPDITIQHEKGHQPLNTSIHTEGNALADKLATQGSYVVNCNSKKPNLDAELDQLIQGLSVKGYPKQYKYYLEDGKVKVLRPEGIKIIPPLSDRSKIVAQAHNLAHTGREATLLKLANLYWWPNMRKDVVKYLGHCQQCLITNASNKTSGPILRPDRPQKPFDKFFIDYIGPLPPSHGYLYVLVVVDGMTGFTWL---------------------------------------------------------------------------------------------------------------------------------------------------------------------------------------------------------------------------
>SFVgor
LQAEVKGNKLIAHWDSGASITCIPESFLEEETPIKKTIIKTIHGQKEQKVYYLTFKVNGRKVEAEVIASPYDYILLSPMDVPWLVQKPLQLTILVPLQDYQSRILEKTALSEEFKKQLQTLFLKYDNLWQHWENQVCHRKIRPHNIATGDYPPRPQKQYPINPKARSSIQVVIDDLLKQGVLVQQNSTMNTPVYPIPKPDGRWGMVLDYREVNKTIPLIAAQNQHSAGILATIVRKKYKTTLVLANGFWAHPITPESYWLTAFIWQGKQYCWTRLPQGFLNSPALFTADVVDLLKEISNVQAYVDDIYLSHDDPQEHLDQLEKVFQILLQAGYVVSLKKSEVAQKTVEFLGFNITKEGRGLTEAFKAKLLDITPPKDLKQLQSILGLLNFARNFILNFAELVKPLYSLISSAKGKYIEWSNENTVQLQTIIKALNNADNLEERIPEKRLIIKVNTSPSAGYVRYYNETGKKPIMYLNYVFSKAELKFTLLEKLLTTMHKALIKAMDLAMGQEILVYSPVVSMTKIQKTPIPERKALPIRWITWMTYLEDPRIQFHYDKTLPELKNIPDVLTENSSKIMHPSQYNSVFYTDGSAIRSPDPTKSHNAGMGIVQVKFSPELQVINQWSIPLGNHTAQMAEIAAVEFACKKALKITGPVLIITDSFYVAESTNKELPYWKSNGFVNNKKKPLKHVSKWKSIAECLSLKPDITIQHERGHQPIYTSIHTEGNALADKLATQGSYVVNNNDKKPNLDAELDHLIQGKYPKGYPKQYTYYMEDGKVKVNRPEGTKIIPPSLERAGIVQKAHNLAHTGREATLLKIANLYWWPNMRKDVVRQLGRCQQCLVTNAFNQTSGPILRPTRPLKPFDKFFIDYIGPLPPSNGYLHVLVVVDSMTGFTWLYPTKAPTTNATVKALNVLTSIAVPKVIHSDQGAAFTSSTFADWAKERGIQLEFSTPYHPQSSGKVERKNSDIKRLLTKLLVGRPTKWYDLLPVVQLALNNSYSPSLKHTPHQLLFGIDSNTPFANQDTLDLTREEELSLLQEIRSSLHQPSTPPASTRSWSPIGGQIVQERVPRPASLRPRWHKPSRIVDILNERTVVIVDHLGNNRTVSIDNLKLTPH
>SFVora
LEAEVKGTKLKAHWDSGTTITCIPTVFLTDEIPIKDVLIKTIHGERRQPAYYLTFKINGRKVQAEVIASPYDYILLCPADVPWLQQQPLQLTVLVPLEQYKERILKETALEGQFKQQLQNILSTFDTLWQHWENQVGHRKIPPHNIATGTHPPRPQKQYPINPKAKESIQIVINDLLKQGVLIQQNSIMNTPVYPVPKPDGRWRMVLDYREVNKTIPLIAAQNQHSAGILASIYRGTYKTTLDLANGFWAHPITPNSYWLTAFTWQGKQHCWTRLPQGFLNSPALFTADVVDLMKHIPNVQVYVDDLYLSHDDPQEHLQVLQQVLHILHDAGYVVSLKKSAIAQKVVEFLGFNITKTGRGLTDAFKEKLLNISPPQNLKQLQSILGLMNFARNFIPNYAERVKPFYSLISTAKSNNILWNDELTSQLQELITLLNQADNLEERKPTTRLIIKVNSSSHAGYIRYYNEGSKKPILYINYVFSKAEEKFSMLEKLLTTLHKALIKAVDLAMGTEIMVYSPIVSMTKIQKTPLPERKALPVRWITWMTYLEDPRITFHYDKTLPELKDVPSVYQNDIPIVPHPSQYSMVFYTDGSAIKNPNPTKTHSAGMGVVQGKFNPEFQVVNQWSIPLGNHTAQLAEVAAVEFACKQALKITGPVLIITDSFYVAESANKELPYWKSNGFVNNKKKPLKHVSKWKSIADCLSLKTGITIKHEKGHQPSHTSVHTEGNALADKLATQGSYVVNNIIK-PSLDAELDQVLQGNLPKGYPKHFVYTLEEGKVIVKRPEGTKIIPPLADRKLLASQAHKLSHSGREATLLKLSNTYWWPNMRKDVVKVIGQCQQCLVTNPSNLTSGPILRPERPTKPFDKFFIDYIGPLPPSNGYLHVLVVVDAMTGFVWLYPTKAPSANATVKALNMLTSIAVPKVIHSDQGAAFTSSTFADWAKEKGIHLEYSTPYHPQSSGKVERKNSDIKRLLTKLLVGRPTKWYDLLSTVQLALNNAYSPILKHTPHQLLFGVDANIPFANQDTLDLTREEELSLLQEIRESLIQPPSPPASSRSWTPAVGLLVQERVARPASLRPRWHKPVKILEVLNPRTVVILDHLGNNRTVSVDNLKLTAN
>SFVmac
LEAEIKGTKLKAHWDSGATITCVPEAFLEDERPIQTMLIKTIHGEKQQDVYYLTFKVQGRKVEAEVLASPYDYILLNPSDVPWLMKKPLQLTVLVPLHEYQERLLQQTALPKEQKELLQKLFLKYDALWQHWENQVGHRRIKPHNIATGTLAPRPQKQYPINPKAKPSIQIVIDDLLKQGVLIQQNSTMNTPVYPVPKPDGKWRMVLDYREVNKTIPLIAAQNQHSAGILSSIYRGKYKTTLDLTNGFWAHPITPESYWLTAFTWQGKQYCWTRLPQGFLNSPALFTADVVDLLKEIPNVQAYVDDIYISHDDPQEHLEQLEKIFSILLNAGYVVSLKKSEIAQREVEFLGFNITKEGRGLTDTFKQKLLNITPPKDLKQLQSILGLLNFARNFIPNYSELVKPLYTIVANANGKFISWTEDNSNQLQHIISVLNQADNLEERNPETRLIIKVNSSPSAGYIRYYNEGSKRPIMYVNYIFSKAEAKFTQTEKLLTTMHKGLIKAMDLAMGQEILVYSPIVSMTKIQRTPLPERKALPVRWITWMTYLEDPRIQFHYDKSLPELQQIPNVTEDVIAKTKHPSEFAMVFYTDGSAIKHPDVNKSHSAGMGIAQVQFIPEYKIVHQWSIPLGDHTAQLAEIAAVEFACKKALKISGPVLIVTDSFYVAESANKELPYWKSNGFLNNKKKPLRHVSKWKSIAECLQLKPDIIIMHEKGHQQPMTTLHTEGNNLADKLATQGSYVVHCNTT-PSLDAELDQLLQGHYPPGYPKQYKYTLEENKLIVERPNGIRIVPPKADREKIISTAHNIAHTGRDATFLKVSSKYWWPNLRKDVVKSIRQCKQCLVTNATNLTSPPILRPVKPLKPFDKFYIDYIGPLPPSNGYLHVLVVVDSMTGFVWLYPTKAPSTSATVKALNMLTSIAIPKVLHSDQGAAFTSSTFADWAKEKGIQLEFSTPYHPQSSGKVERKNSDIKRLLTKLLIGRPAKWYDLLPVVQLALNNSYSPSSKYTPHQLLFGVDSNTPFANSDTLDLSREEELSLLQEIRSSLHQPTSPPASSRSWSPSVGQLVQERVARPASLRPRWHKPTAILEVVNPRTVIILDHLGNRRTVSVDNLKLTAY
>SFVagm
LEAEIKGTKLKAHWDSGATITCVPQAFLEEEVPIKNIWIKTIHGEKEQPVYYLTFKIQGRKVEAEVISSPYDYILVSPSDIPWLMKKPLQLTTLVPLQEYEERLLKQTMLTGSYKEKLQSLFLKYDALWQHWENQVGHRRIKPHHIATGTVNPRPQKQYPINPKAKASIQTVINDLLKQGVLIQQNSIMNTPVYPVPKPDGKWRMVLDYREVNKTIPLIAAQNQHSAGILSSIFRGKYKTTLDLSNGFWAHSITPESYWLTAFTWLGQQYCWTRLPQGFLNSPALFTADVVDLLKEVPNVQVYVDDIYISHDDPREHLEQLEKVFSLLLNAGYVVSLKKSEIAQHEVEFLGFNITKEGRGLTETFKQKLLNITPPRDLKQLQSILGLLNFARNFIPNFSELVKPLYNIIATANGKYITWTTDNSQQLQNIISMLNSAENLEERNPEVRLIMKVNTSPSAGYIRFYNEFAKRPIMYLNYVYTKAEVKFTNTEKLLTTIHKGLIKALDLGMGQEILVYSPIVSMTKIQKTPLPERKALPIRWITWMSYLEDPRIQFHYDKTLPELQQVPTVTDDIIAKIKHPSEFSMVFYTDGSAIKHPNVNKSHNAGMGIAQVQFKPEFTVINTWSIPLGDHTAQLAEVAAVEFACKKALKIDGPVLIVTDSFYVAESVNKELPYWQSNGFFNNKKKPLKHVSKWKSIADCIQLKPDIIIIHEKGHQPTASTFHTEGNNLADKLATQGSYVVNINTT-PSLDAELDQLLQGQYPKGFPKHYQYQLENGQVMVTRPNGKRIIPPKSDRPQIILQAHNIAHTGRDSTFLKVSSKYWWPNLRKDVVKVIRQCKQCLVTNAATLAAPPILRPERPVKPFDKFFIDYIGPLPPSNGYLHVLVVVDSMTGFVWLYPTKAPSTSATVKALNMLTSIAVPKVIHSDQGAAFTSATFADWAKNKGIQLEFSTPYHPQSSGKVERKNSDIKRLLTKLLVGRPAKWYDLLPVVQLALNNSYSPSSKYTPHQLLFGIDSNTPFANSDTLDLSREEELSLLQEIRSSLYLPSTPPASIRAWSPSVGQLVQERVARPASLRPRWHKPTPVLEVINPRAVVILDHLGNRRTVSVDNLKLTAY
>SFVsqu
LQVEIHDQKLIGYWDTGAQITCIPQVYLEQEKPIGKHVIETVNGKTQRDAYYIKLKINGKKIETEVIPSPFSYALITPNDIPWFKPGGIELTEKLPIQDYKDNIVKRADITKEEKGMLYKLLDKYDPLWQQWENQVGNRQITPHIIATGTINPKPQKQYHINPKAKPSIQIVINDLLKQGVLKQQNSIMNTPIYPVPKTEGKWRMVLDYRAVNKTIPLIAAQNQHSAGILTNLVRQKYKSTIDLSNGFWAHPIDQDSQWITAFTWEGKQYVWTRLPQGFLNSPALFTADVVDLLKEIPNVNVYVDDIYVSTETINQHFQVLDKIFQKLLQAGYVVSLKKSNLCRYEVTFLGFTISKYGRGLTEEFQEKLRNISPPNSLKQLQSILGLLNFARNFIPNFSELIKPLYELISTAQGQSISWEPKHSQALNNLIIALNHADNLEQRNGEVPLVIKINASNTTGYIRFYNKNGKRPIAYASHVFNHTEQKFTPVEKLLTTMHKAIIKGIDLAIGQPIEIYSPIVSMQKLQKITLPERKALSTRWLSWLSYIEDPRFLFIYDKTLPDLKEMPPTQTDDYNPMLPLHQYLAVFYTDGSSIKSPDPTKTHSSGMGIVQAIYEPNFQIKHQWSIPLGDHTAQYAEIAAVEFACKKALQVTGPVLIVTDSDYVARSVNNELNFWRSNGFVNNKKKPLKHISKWKSISESLLLHKNITIVHEPGHQPSSTSVHTQGNALADKLAVQGSYTINNITIKPSLDTELRAVLEGKLPKGYPKNLKYEYNSPNLIVIRKEGQRIIPPLSDRPKLVKQAHELAHTGREATLLRLQNQYWWPKMRKDVSHCLRTCMPCLQTNSTNLTTTRPFQQIRPSKPFDKYYIDYIGPLPPSEGYSYVLVVVDSATGFCWLYPTKAPSTRATVKSLNFLLGIAVPKILHSDQGSAFTSSDFANWAKEKEITLEFSTPYHPQSSGKVERKNQEIKKLLTKLLVGRPAKWYPLIPSVQLALNNTYSPKIKLTPHQLLFGVDGNIPFANSDTLDLKREEELALLSEIRTTLVSPEPFPSTAKTWTPSVGLLVQERVYRPSQLRPKWKKPTPILEVLNERTVVI-DNNGQRRTVSVDNLKYTPH
>SFVmar
LPVEVKKTELNGFWDTGAQITCIPEAFLKEEIPIGEAQIKTLHGTKLQSVYYLKFKVLGRKVEAEVTTSPFDYVIISPSDIPWYKPQPLELTVKLPVQDFKKELINKANINNEEKKQLAKLLDKYDVLWQQWENQVGHRKIPPHNIATGTVAPRPQRQYHINTKAKPSIQQVIDDLLKQGVLIKQTSVMNTPIYPVPKPDGKWRMVLDYRAVNKTVPLIGAQNQHSLGILTNLVRQKYKSTIDLSNGFWAHPITKDSQWITAFTWEGKQHVWTRLPQGFLNSPALFTADVVDLLKNIPGISVYVDDIYFSTETVSEHLKILEKVFKILLEAGYIVSLKKSALLRYEVTFLGFSITQTGRGLTSEFKDKIQNITSPRTLKELQSILGLFNFARNFVPNFSEIIKPLYSLISTAEGNNIKWTSEHTRYLEEIVSALNHAGNLEQRDNESPLVVKLNASPKTGYIRYYNKGGQKPIAYASHVFTNTELKFTPLEKLLVTMHKALIKAIDLALGQPIEVYSPIISMQKLQKTPLPERKALSTRWITWLSYLEDPRITFYYDKTLPDLKNVPETVTDKKPKM?PIIEYAAVFYTDGSAIRSPDKNKSHSSGMGIVHAVFKPELTIEHQWSIPLGDHTAQYAEISAVEFACKKANNISGPVLIVTDSDYVARSVNEELPFWRSNGFVNNKKKPLKHISKWKNISDSLLLKRDIIIVHEPGHKPSYTSIHTQGNNLADKLATQGSYTVNNIVKNPSLDAELEQLINGHSVKGYPSRYKYILKEGQVFVLRPEGEKIIPPKSDRLALVKIAHEFSHAGREATVLRLQDKYWWPNMRKDVISHIRTCKPCLTTDGSNLTPIPPKPQLRPEKPFDKFFIDYIGPLPPSHGFVYVLVVVDAATGFTWLYPTKAPSTNATITSLNILLGTAVPRVLHSDQGSAFTSSTFADWAKEKGIQLEFSTPYHPQSSGMVERKNREIKRLITKLLVGRPTKWYPLLPTIQLALNNTYSVHYKKTPHQLLFGVDGNVPFANQDTLDLTREEELSLLSEVRTSLLPPSTPPASKRAWLPSVGLLVQERVARPSQLRPKWKKPTPILEVVNDRTVVILDNQGQRRTVSIDNLKLTPH
>SFVspm
IPVEIKGTQLNGFWDTGAQITCIPQSFLLDEQPIGTTDIETIHGKQKQKLYYLKFKVLGRKVEAEVTSSTLAYVILAPIDIPWYKPTPLELTIKLPVQDLKNTLVSQANIGKEDKIKLAKLLDKYDDLWQQWDNQVGNRKITPHNIATGTYPPKPQKQYHINPKAKPSIQIVINDLLKQGVLRQSTSPMNTPVYPVPKPDGKWRMVLDYRAVNKTIPLIAAQNQHSLGILTNLIRHKYKSTIDLSNGFWAHPITEDSQWITAFTWEGKQHVWTRLPQGFLNSPALFTADVVDILKEVPGVSVYVDDIYISSPTMEEHFQVLDSIFRKLLETGYIVSLKKSALARYEVNFLGFVISETGRGLTSEFRERLQEITPPTTLKQLQSILGFLNFARNFVPNFSELVQPLYQLISTASGNFIQWTAEHTLRLNELISALNHAGNLEQRRGDSPLVVKVNASDKTGYIRYYNDNSLIPIAYASHVFSTAELKFTPLEKLLVTMHRALLKGIDLALGQPIKVYSPIASMQKLQKTPIPERKALSTRWVTWLSYLEDPRITFYYDKTLPDLKHVPASTDNNIITLLPITEYEAVFYTDGSAIKSPKTEQTHSAGMGIVMVVYTPEPNITQQWSIPLGDHTAQYAEISAVEFACKKASLLQGPVLIVTDSDYVARSANKELPFWRSNGFLNNKKKPLKHISKWKNISDSLLLKRNITIVHEPGHQPSKTSIHTLGNSLADKLAVQGSYSVNTINKIPSLDAELNQILEGNLPKGYPKQYKYVLKNNELIVQRPEGDKIIPPKADRLPLVKTAHELAHTGREATLLKLQTTHWWPNMRKDIITVLRQCKPCLQTDSTNLTPIPPVSQPRPVKPFDKFFIDYIGPLPPSHGFSYVLVIVDARTGFTWLYPTKAPSTNATINSLNLLLGTAIPKVLHSDQGSAFTSATFAEWAKDRSIQLEFSTPYHPQSSGMVERKNKEIKRLITKLLVGRPTKWYPLLPTVQLALNNTYSPRTKLTPHKLLFGVDGNVPFANQDTLDLTREEELSLLAELRSSFLPSASPPASSRSWRPSVGLLVQERVARPSQLRPKWKKPVIICELINDRTVVIVDKAGNKRTVSIDNLKLTPH
>PSFVgal
QEVQLRAHHLKGFVDTGSSITCFPKYTLVEEDPIGQYDISTIHGTVSQPVYYIKFKVNGKKVEAEVTESPLDYVILCPSDVPWLSTK-LELTIKLPLHQQQQELLSKTRVN---QKQLQKLFIQYDDLWQKWENQVGHRKITPHHIATETVAPKPQRQYHVNPAARPDIQIVIDDLLKQGVLKKQNSPMNTPVYPVPKPDGKWRMVLDYRAVNKTVPAIGAQNCHAPGILSSLYRAKFKTTLDLSNGFWSHPITPESYWLTAFTWQGSQYVWTRLPQGFLNSPALFTADVVDLCKHIPNVSAYVDDIYVSNDTAEEHLRTLEQLFRTLMSAGYIVSLKKSKIGVSAVDFLGFEITDDGRGLTSAFKEKLVNIQPPSSLKQLQSILGFLNFTRNFVPNYSELVKPLYNLVATAQGNRISWTLENTEQLNQVISALNAADNLSERKTGVPLVVKSNCSPTAGYIRFYNQGDRKPIQYVNYIFSKTELKFTPLEKQLTVLHKAILKGLDLAGGEDIHFYTPIASISKLQRTPIPERKALHVRWLTWITYLEDPRFHFYYDETLPPLAELPEIAQGNQ--LLPLKEYTSVFYTDGSAIKNPNPKKAHSAGMGTVEVTYNPEYKVLHEWSFPLGDHTAQYAEIAACEFAIKKASLLRGPVLIVSDSVYLVKSFNEELPFWISNGFLNNKKKPLQHISKWKTIAACYQNKKDIFLLHVPGHQKLLTDEHAQGNALADKLAVQSSHKVLFI-KKPSLDAELIQVMEGKYPKGYPHKYVYAQDNGKIIVTLPNGQREIPPVGDRLALITKAHNISHMGREAVLAKIQNVYWWPNMKKDVKHVLTICSQCQQVNSFNLKPQPPQTIARHVHPFDKIYMDYIGPLPPSDGYLYVLVLVDSCTGFTWLYPTKAPSANATVKALTHLTGTAVPKVLHSDQGSAFTSSTLVDWAKERGIRLEYSTPYHPQSSGKVERKNSEIKRLLTKLLVGRPLRWYPLIPTVQLALNNTPNVSSGKTPHQLLFGVDCNLPFANKDTLDLTREKQLSLLKELREDLLPSSSPPPPSRSWRPSVRLLVQERVYRPSALRPKWRKPTPILEVHSDRLVTIKDHLGNIKKVSTDNLKLTPH
>BFV
LQVEIKGNHLKGYWDSGAEITCVPAIYIIEEQPVGKKLITTIHNEKEHDVYYVEMKIEKRKVQCEVIATALDYVLVAPVDIPWYKPGPLELTIKIDVESQKHTLITESTLSPQGQMRLKKLLDQYQALWQCWENQVGHRRIEPHKIATGALKPRPQKQYHINPRAKADIQIVIDDLLRQGVLRQQNSEMNTPVYPVPKADGRWRMVLDYREVNKVTPLVATQNCHSASILNTLYRGPYKSTLDLANGFWAHPIKPEDYWITAFTWGGKTYCWTVLPQGFLNSPALFTADVVDILKDIPNVQVYVDDVYVSSATEQEHLDILETIFNRLSTAGYIVSLKKSKLAKETVEFLGFSISQNGRGLTDSYKQKLMDLQPPTTLRQLQSILGLINFARNFLPNFAELVAPLYQLIPKAKGQCIPWTMDHTTQLKTIIQALNSTENLEERRPDVDLIMKVHISNTAGYIRFYNHGGQKPIAYNNALFTSTELKFTPTEKIMATIHKGLLKALDLSLGKEIHVYSAIASMTKLQKTPLSERKALSIRWLKWQTYFEDPRIKFHHDATLPDLQNVPQQDTGKEMTILPLLHYEAIFYTDGSAIRSPKPNKTHSAGMGIIQAKFEPDFRIVHLWSFPLGDHTAQYAEIAAFEFAIRRATGIRGPVLIVTDSNYVAKSYNEELPYWESNGFVNNKKKTLKHISKWKAIAECKNLKADIHVIHEPGHQPAEASPHAQGNALADKQAVSGSYKVFSNELKPSLDAELEQVLSTPNPQGYPNKYEYKLVNGLCYVDRREGLKIIPPKADRVKLCQLAHDSAHLGRSALLLKLQQKYWWPRMHIDASRIVLNCTVCAQTNSTNQKPRPPLVIPHDTKPFQVWYMDYIGPLPPSNGYQHALVIVDAGTGFTWIYPTKAQTANATVKALTHLTGTAVPKVLHSDQGPAFTSSILADWAKDRGIQLEHSAPYHPQSSGKVERKNSEIKRLLTKLLAGRPTKWYPLIPIVQLALNNTPNTRQKYTPHQLMYGADCNLPFENLDTLDLTREEQLAVLKEVRDGLLYPSPSQTTARSWTPSPGLLVQERVARPAQLRPKWRKPTPIKKVLNERTVII-DHLGQDKVVSIDNLKPAAH
>EFV
LQVQIKGNSLKGFYDTGAEITCVPAIFLIEEEPIGERTIQTIHGITKEKVYYLTFKIQGRKLAAEVIGTQLDYVIIAPSDIPWYKKYELELTIKIDIQKQQEQLLHTTNLSSEGKKYLKDLFIKYDNLWQKWENQVGHRRITPHKIATGTLNPKPQKQYRINPKAKADIQIVIDDLLKQGVLKQQTSPMNTPVYPVPKPDGRWRMVLDYRAVNKVTPAIATQNCHSASLLNTLYRGQYKTTLDLANGFWAHPIQESDQWITSFTWNGKSYVWTTLPQGFLNSPALFTADVVDLLKDIPNVEVYVDDVYFSNDTEEEHLKTMDLLFQKLQTAGYIVSLKKSKLGQHTVDFLGFQITQTGRGLTDSYKSKLLDITPPNTLKQLQSILGLLNFARNFIPNYSELITPLYQLIPLAKGIYIPWETKHTAILQKIIKELNASENLEQRKPDVELIVKVHVSPTAGYIKFANKGSIKPIAYHNVVFSKTELKFTITEKVMTTIHKALLKAFDLAMGQPIWVYSPIHSMTRIQKTPLTERKALSIRWLKWQTYFEDPRLIFHYDDTLPDLQNLPQTTLGNEVDILPLSEYEVVFYTDGSSIKSPKKDKQHSAGMGIIAVRYQPQMNIIQEWSIPLGDHTAQFAEIAAFEFALKQAIRKMGPVLIVTDSDYVAKSYNQELDFWVSNGFVNNKKKPLKHVSKWKSIADCKKHKADIHVIHEPGHQNDLQSPYAMGNNAADKLAVKASYTVFSVQTLPSLDAELHQLLDKPNPKGYPSKYEYTLRDGQVYVKRTDGEKIIPSKDDRVKILELAHKSGHLGKNTMYIKILNKYWWPNLIKDISKYIRTCTNCIITNTDNVPNKSYIVQEKTGLPFQKYYMDYIGPLPPSDGYYHVLVIVDEGTGYTWLYPTKAQTANATVKALNHLTGTAIPKVLHSDQGSAFTSATLVAWAKDKGIQMEYSSPYHPQSSGKVERKNSEIKRLLTKLLVGRPTKWYPLIPTVQLALNNTPNAKIGKTPHQLMYGVDCNLPFQDLSTLDLTREEQLAVLQEIRTALEQPAQHPTLPK-WTPCPGLLVQERVNRPAQLRPKWKKPTPILKVLNPKTVVIAGPGGQERIVSIDNLKKTPH
>FFV
LTVERKGVKIKGYWDSQADITCVPKDLLQGEEPVRQQNVTTIHGTQEGDVYYVNLKIDGRRINTEVIGTTLDYAIITPGDVPWILKKPLELTIKLDLEEQQGTLLNNSILSKKGKEELKQLFEKYSALWQSWENQVGHRRIRPHKIATGTVKPTPQKQYHINPKAKPDIQIVINDLLKQGVLIQKESTMNTPVYPVPKPNGRWRMVLDYRAVNKVTPLIAVQNQHSYGILGSLFKGRYKTTIDLSNGFWAHPIVPEDYWITAFTWQGKQYCWTVLPQGFLNSPGLFTGDVVDLLQGIPNVEVYVDDVYISHDSEKEHLEYLDILFNRLKEAGYIISLKKSNIANSIVDFLGFQITNEGRGLTDTFKEKLENITAPTTLKQLQSILGLLNFARNFIPDFTELIAPLYALIPKSTKNYVPWQIEHSTTLETLITKLNGAEYLQGRKGDKTLIMKVNASYTTGYIRYYNEGEKKPISYVSIVFSKTELKFTELEKLLTTVHKGLLKALDLSMGQNIHVYSPIVSMQNIQKTPQTAKKALASRWLSWLSYLEDPRIRFFYDPQMPALKDLPAVDTGKD-NKKHPSNFQHIFYTDGSAITSPTKEGHLNAGMGIVYFINKDNLQKQQEWSISLGNHTAQFAEIAAFEFALKKCLPLGGNILVVTDSNYVAKAYNEELDVWASNGFVNNRKKPLKHISKWKSVADLKRLRPDVVVTHEPGHQKLDSSPHAYGNNLADQLATQASFKVH-MTKNPKLDIEQIKAIQARLPVGYPKQYTYELQNNKCMVLRKDGWREIPPSRERYKLIKEAHNISHAGREAVLLKIQENYWWPKMKKDISSFLSTCNVCKMVNPLNLKPISPQAIVHPTKPFDKFYMDYIGPLPPSEGYVHVLVVVDAATGFTWLYPTKAQTSKATIKVLNHLTGLAIPKVLHSDQGSAFTSEEFAQWAKERNIQLEFSTPYHPQSSGKVERKNSEIKKLLTKLLVGRPLKWYNLISSVQLALNNTHVVSTKYTPHQLMFGIDCNLPFANKDTLDWTREEELALLQEIRESLQHPVQPPTCSG-WSPYVGQLVQERVYRPSQLRPKWRKPTKVLEILNPRTVIIVDHLGQRKSVSIDNLKPTAH
