# Supplementary material for: Time dependency of foamy virus evolutionary rate estimates
Source: BMC Evol Biol. 2015 Jun 26;15:119. doi: 10.1186/s12862-015-0408-z (PMC4480597; doi:10.1186/s12862-015-0408-z)
Supplement: Additional file 4L: — Manually-curated foamy virus polymerase coding region alignment. [file 12862_2015_408_MOESM4_ESM.zip › Additional_file_4.fas]

>PFV
CTTCCGGCGGAGATCAAAGGGACTAAATTGTTAGCCCACTGGGATTCAGGGGCAACAATAACTTGTATTCCTGAAAGTTTTTTAGAAGATGAACAACCTATTAAAAAGACTTTAATAAAAACAATTCATGGAGAAAAACAACAAAATGTTTATTATGTAACCTTTAAAGTTAAAGGAAGAAAAGTGGAAGCAGAAGTGATAGCTTCTCCTTATGAGTATATTTTGCTGTCGCCAACAGATGTTCCTTGGTTAACACAGCAACCACTTCAGTTAACAATTTTAGTTCCTCTTCAAGAATATCAAGAGAAAATCTTAAGTAAGACTGCTCTTCCAGAAGATCAAAAACAACAATTAAAAACCTTGTTTGTCAAGTATGACAATCTATGGCAACATTGGGAAAATCAAGTCGGGCATAGAAAAATTAGGCCACATAATATAGCAACTGGTGATTATCCTCCTCGCCCTCAAAAACAATATCCTATTAATCCTAAGGCAAAGCCTAGTATACAAATTGTAATAGATGACTTATTGAAACAAGGGGTGTTAACGCCTCAAAATAGTACAATGAATACACCAGTGTATCCTGTTCCTAAACCAGATGGAAGGTGGAGAATGGTATTAGATTATAGAGAAGTAAATAAAACTATTCCATTAACAGCTGCCCAAAACCAACACTCTGCTGGTATTTTAGCTACTATTGTTAGACAAAAATATAAAACTACCTTAGATTTAGCTAATGGATTTTGGGCTCATCCTATTACACCAGAATCTTATTGGTTAACAGCATTTACCTGGCAAGGTAAACAGTATTGTTGGACACGTCTTCCTCAAGGATTTTTAAATAGTCCAGCATTGTTTACAGCTGATGTAGTAGATTTACTAAAAGAAATCCCTAATGTACAAGTGTATGTTGATGATATATATTTAAGCCATGATGATCCTAAAGAGCATGTTCAACAATTAGAAAAAGTGTTTCAAATTTTACTACAGGCAGGATATGTAGTATCTTTGAAAAAATCAGAAATTGGTCAAAAAACTGTAGAATTTTTAGGATTTAATATTACTAAAGAAGGTCGTGGCCTAACAGACACTTTTAAAACAAAACTGTTAAATATTACTCCTCCAAAAGACTTAAAGCAATTACAAAGCATATTAGGATTGTTAAATTTTGCTAGAAATTTTATACCTAATTTTGCTGAACTGGTACAACCATTATACAATTTAATAGCCTCAGCAAAAGGCAAATATATTGAGTGGTCTGAAGAAAATACTAAACAATTAAATATGGTAATAGAAGCATTAAACACTGCCTCTAATTTAGAAGAAAGGTTACCAGAACAGAGACTGGTAATTAAAGTCAATACTTCTCCATCAGCAGGATATGTAAGATATTATAATGAGACTGGTAAAAAGCCTATTATGTACCTAAATTATGTGTTTTCCAAAGCAGAATTAAAATTTTCTATGTTAGAAAAACTATTAACTACAATGCACAAAGCCTTAATTAAGGCTATGGATTTGGCCATGGGACAAGAAATATTAGTTTATAGTCCCATTGTATCTATGACTAAAATACAAAAAACTCCACTACCAGAAAGAAAAGCTTTACCCATTAGATGGATAACATGGATGACTTATTTAGAAGATCCAAGAATCCAATTTCATTATGATAAAACCTTACCAGAACTTAAGCATATTCCAGATGTATATACATCTAGTCAGTCTCCTGTTAAACATCCTTCTCAATATGAAGGAGTGTTTTATACTGATGGCTCGGCCATCAAAAGTCCTGATCCTACAAAAAGCAATAATGCTGGCATGGGAATAGTACATGCCACATACAAACCTGAATATCAAGTTTTGAATCAATGGTCAATACCACTAGGTAATCATACTGCTCAGATGGCTGAAATAGCTGCAGTTGAATTTGCCTGTAAAAAAGCTTTAAAAATACCTGGTCCTGTATTAGTTATAACTGATAGTTTCTATGTAGCAGAAAGTGCTAATAAAGAATTACCATACTGGAAATCTAATGGGTTTGTTAATAATAAGAAAAAGCCTCTTAAACATATCTCCAAATGGAAATCTATTGCTGAGTGTTTATCTATGAAACCAGACATTACTATTCAACATGAAAAAGGCATCAGCCTACAAATACCAGTATTCATACTGAAAGGCAATGCCCTAGCAGATAAGCTTGCCACCCAAGGAAGTTATGTGGTTAATTGTAATACCAAAAAACCAAACCTGGATGCAGAGTTGGATCAATTATTACAGGGTCATTATATAAAAGGATATCCCAAACAATATACATATTTTTTAGAAGATGGCAAAGTAAAAGTTTCCAGACCTGAAGGGGTTAAAATTATTCCCCCTCAGTCAGACAGACAAAAAATTGTGCTTCAAGCCCACAATTTGGCTCACACCGGACGTGAAGCCACTCTTTTAAAAATTGCCAACCTTTATTGGTGGCCAAATATGAGAAAGGATGTGGTTAAACAACTAGGACGCTGTCAACAGTGTTTAATCACAAATGCTTCCAACAAAGCCTCTGGTCCTATTCTAAGACCAGATAGGCCTCAAAAACCTTTTGATAAATTCTTTATTGACTATATTGGACCTTTGCCACCTTCACAGGGATACCTATATGTATTAGTAGTTGTTGATGGAATGACAGGATTCACTTGGTTATACCCCACTAAGGCTCCTTCTACTAGCGCAACTGTTAAATCTCTCAATGTACTCACTAGTATTGCAATTCCAAAGGTGATTCACTCTGATCAAGGTGCAGCATTCACTTCTTCAACCTTTGCTGAATGGGCAAAGGAAAGAGGTATACATTTGGAATTCAGTACTCCTTATCACCCCCAAAGTGGTAGTAAGGTGGAAAGGAAAAATAGTGATATAAAACGACTTTTAACTAAACTGCTAGTAGGAAGACCCACAAAGTGGTATGACCTATTGCCTGTTGTACAACTTGCTTTAAACAACACCTATAGCCCTGTATTAAAATATACTCCACATCAACTCTTATTTGGTATAGATTCAAATACTCCATTTGCAAATCAAGATACACTTGACTTGACCAGAGAAGAAGAACTTTCTCTTTTACAGGAAATTCGTACTTCTTTATACCATCCATCCACCCCTCCAGCCTCCTCTCGTTCCTGGTCTCCTGTTGTTGGCCAATTGGTCCAGGAGAGGGTGGCTAGGCCTGCTTCTTTGAGACCTCGTTGGCATAAACCGTCTACTGTACTTAAGGTGTTGAATCCAAGGACTGTTGTTATTTTGGACCATCTTGGCAACAACAGAACTGTAAGTATAGATAATTTAAAACCTACTTCTCATCAG
>SFVcpz
CTCCCAGCGGAGGTCAAGGGAACTAAGTTACTAGCCCACTGGGATTCAGGGGCAACAATAACTTGTATCCCCGAAAGCTTTCTAGAAGATGAACAGCCAATTAAACAGACTTTAATTAAAACAATTCATGGAGAAAAGCAGCAAAATGTTTATTATTTGACTTTTAAAGTTAAGGGAAGAAAAGTGGAAGCAGAAGTAATAGCTTCCCCTTATGAATACATTTTGCTGTCACCAACAGATGTTCCTTGGTTGACGCAACAACCTTTACAATTAACCATTCTAGTTCCTCTTCAAGAGTATCAAGACAGAATATTGAATAAAACTGCCCTTCCAGAAGAACAAAAACAGCAATTAAAAGCTTTGTTTACTAAATATGATAATCTATGGCAACACTGGGAGAATCAAGTTGGGCATAGAAAAATTAGGCCACATAACATAGCTACTGGTGATTATCCTCCTCGCCCTCAGAAACAATATCCTATTAATCCTAAAGCAAAGCCTAGCATACAAATTGTAATAGATGATTTGCTAAAACAAGGAGTGTTAACACCCCAAAATAGCACAATGAATACACCTGTTTATCCTGTTCCTAAACCAGATGGAAGGTGGAGAATGGTTTTAGATTATAGAGAAGTAAATAAAACTATACCTTTAACAGCGGCCCAAAACCAACATTCTGCTGGTATATTGGCCACTATTGTAAGACAAAAATATAAAACTACTTTAGATCTGGCTAATGGATTCTGGGCTCATCCCATTACACCTGATTCCTATTGGCTTACTGCATTCACTTGGCAGGGTAAACAGTACTGTTGGACACGCCTTCCACAGGGGTTTCTAAATAGTCCAGCTTTGTTTACAGCTGATGCAGTAGATTTATTAAAAGAGGTACCTAATGTACAAGTGTATGTGGATGATATATATTTAAGTCATGACAACCCACATGAACATATTCAACAGTTAGAAAAAGTATTTCAAATTTTGCTACAAGCTGGATATGTTGTGTCTCTAAAGAAGTCTGAAATAGGCCAAAGAACTGTAGAGTTTTTAGGATTTAATATTACTAAAGAAGGTCGTGGCCTAACGGATACTTTTAAAACAAAATTATTAAATGTTACACCACCCAAAGATTTAAAACAATTACAGAGCATACTGGGATTGTTAAATTTTGCTAGAAATTTTATACCTAATTTTGCAGAATTGGTACAAACGTTGTATAATTTAATAGCTTCATCTAAGGGAAAATATATTGAATGGACTGAAGACAATACTAAACAGTTAAATAAAGTAATTGAAGCTTTAAATACTGCTTCTAATTTAGAAGAAAGGTTACCAGACCAACGCCTGGTAATTAAAGTAAATACTTCTCCATCTGCAGGATATGTAAGGTATTATAATGAATCTGGCAAAAAACCAATTATGTATCTAAATTATGTATTTTCTAAAGCAGAATTAAAATTTTCAATGTTAGAAAAATTGTTAACTACAATGCATAAAGCTTTAATTAAAGCTATGGATTTAGCAATGGGGCAAGAAATACTAGTTTATAGTCCAATTGTATCCATGACCAAGATACAAAAAACTCCATTACCAGAAAGAAAAGCTTTACCAATAAGATGGATTACTTGGATGACCTATTTAGAAGATCCAAGAATACAGTTCCATTATGACAAAACTCTACCTGAATTAAAACATATTCCAGATGTGTATACATCTAGTATTCCTCCTTTAAAGCATCCTTCTCAATATGAAGGAGTATTCTGTACAGATGGTTCAGCTATCAAAAGTCCTGATCCTACTAAAAGCAATAATGCTGGCATGGGAATAGTTCATGCTATATATAATCCAGAGTACAAAATTCTTAATCAATGGTCTATACCTTTGGGCCATCATACTGCTCAAATGGCTGAAATAGCAGCAGTAGAGTTTGCATGCAAAAAGGCTTTAAAAGTACCGGGCCCAGTACTAGTAATTACAGATAGTTTTTATGTAGCAGAAAGTGCTAATAAAGAATTACCCTATTGGAAATCTAATGGGTTTGTTAATAATAAAAAAGAACCTCTTAAACATATTTCTAAATGGAAATCTATTGCTGAATGTTTATCCATAAAACCAGACATTACAATTCAACATGAAAAAGGGCATCAACCTATTAATACTAGTATTCATACTGAAGGTAATGCCTTAGCAGATAAGCTTGCCACCCAAGGAAGTTATGTGGTAAATTGTAATACCAAAAAACCAAACCTGGATGCAGAGTTGGATCAATTGTTACAGGGTAACAATGTAAAAGGATATCCTAAACAATATACATATTATTTAGAAGATGGCAAAGTAAAAGTTTCCAGACCTGAAGGGGTTAAAATAATACCCCCACAGTCGGATCGACAAAAAATTGTACTTCAAGCCCACAATTTGGCTCATACCGGACGTGAAGCCACTCTTTTAAAAATTGCCAATCTTTACTGGTGGCCAAATATGAGGAAGGATGTGGTTAAGCAACTGGGACGTTGCAAGCAGTGTTTGATCACGAATGCTTCCAACAAAACTTCTGGCCCTATATTAAGGCCAGATAGGCCTCAAAAGCCTTTTGATAAATTTTTCATTGATTATATTGGACCTTTGCCGCCTTCACAAGGATATCTATATGTTTTAGTAATTGTTGATGGAATGACAGGTTTTACATGGTTATACCCAACTAAGGCTCCTTCTACAAGCGCAACTGTTAAATCTCTCAATGTACTCACTAGTATTGCAATTCCAAAGGTGATTCACTCTGATCAAGGTGCAGCATTCACTTCTTCAACCTTTGCGGAATGGGCAAAGGAAAGAGGTATACATTTGGAATTCAGTACTCCTTACCACCCCCAAAGTAGTGGAAAGGTGGAAAGGAAAAATAGTGACATAAAACGACTTTTAACTAAACTGCTTGTGGGAAGGCCTACAAAGTGGTATGACTTGTTGCCTGTTGTACAACTTGCTTTAAATAATACTTATAGCCCTGTATTAAAATATACTCCACATCAACTCTTATTTGGTATAGATTCAAATACTCCATTTGCAAACCAAGATACACTTGATTTGACGAGAGAAGAAGAACTTTCTCTTTTACAGGAAATTCGTGCCTCTTTATACCAACCATCCACCCCTCCTGCCTCCTCACGTTCCTGGTCTCCTGTTGTAGGCCAATTGGTCCAGGAGAGGGTGGCTAGGCCTGCATCCTTGCGACCACGTTGGCATAAACCTTCCACTGTTCTTGAAGTATTGAATCCTAGGACTGTTGTTATTTTGGACCATCTTGGCAACAACAGAACTGTAAGTATTGACAATTTAAAACCTACTTCTCATCAG
>SFVbnb
------------------------------------------------------------------------------------------------------------------------------------------------------------------------------------------------------------------------------------------------------------------------------------------------------------------------------------------------------------------------------------------------------------------------------------------------------------------------------------------------------------------------------------------------------------------------------------------------------------------------------------------------------------------------------------------------------------------------------------------------------------------------------------------------------------------------------------------------------------------------------------------------------------------------------------------------------------------------------------------------------------------------------------------------------------------------------------------------------------------------------------------------------------------------------------------------------------------------------------------------------------------------------------------------------------------------------------------------------------------------------------------------------------------------------------------------------------------------------------------------------------------------------------------------------------------------------------------------------------------------------------------------------------------------------------------------------------------------------------------------------TTAAAAAACATTCCTGATGTTTATTTATCCGAACAAAAACCCAGTAAACATCCAACTCAATATGAGGGTGTTTTTTATACTGATGGGTCAGCCATAAAAAGCCCTGATCCTACTAAAAGTCATAATGCTGGAATGGGAATTGTACATGTCAAATATACTCCTGAGCTACAGATTCTTAATCAATGGTCAATTCCTTTAGGAAATCATACTGCTCAAATGGCTGAAATAGCAGCAGTAGAGTTTGCATGCAAAAAGGCCTTAAAAGTCTCTGGTCCTGTGTTAATAATTACAGACAGTTTTTATGTAGCCGAAAGTGCTAATAAAGAGTTACCTTATTGGAAGTCTAATGGTTTTGTGAATAATAAAAAAAAACCTTTAAAACATATTTCTAAATGGAAATCAATAGCAGAATGCTTATCTCTTAAACCAGACATTACTATTCAACATGAAAAAGGGCATCAACCATTAAACACAAGTATTCATACTGAAGGTAATGCCCTAGCAGATAAGCTTGCCACCCAAGGAAGCTATGTGGTAAATTGTAACTCTAAAAAACCAAACCTGGATGCAGAGTTGGATCAGTTAATACAAGGACTAAGTGTTAAAGGATATCCTAAACAATATAAATATTATCTAGAGGATGGCAAAGTAAAAGTGTTACGACCAGAAGGCATTAAAATTATACCTCCCCTCTCTGATCGTTCTAAAATTGTTGCACAAGCTCACAATTTGGCTCATACCGGAAGAGAGGCCACTCTTTTAAAACTTGCCAACCTTTATTGGTGGCCTAACATGAGAAAGGATGTGGTTAAGTATTTGGGTCACTGCCAGCAGTGTTTAATCACAAATGCTTCAAATAAAACGTCTGGCCCTATACTTAGGCCAGACAGACCTCAAAAACCTTTTGATAAATTTTTTATTGACTATATTGGACCTTTGCCACCCTCACATGGATATCTATATGTACTTGTTGTTGTAGATGGAATGACAGGGTTTACATGGTTA------------------------------------------------------------------------------------------------------------------------------------------------------------------------------------------------------------------------------------------------------------------------------------------------------------------------------------------------------------------------------------------------------------------------------------------------------------------------------------------------------------------------------------------------------------------------------------------------------------------------------------------------------------------------------------
>SFVgor
CTACAAGCGGAAGTCAAGGGGAATAAGCTGATTGCCCATTGGGACTCTGGTGCATCAATTACTTGTATACCAGAAAGTTTCCTAGAAGAAGAAACACCAATCAAAAAAACTATTATTAAAACCATCCATGGACAAAAGGAGCAAAAAGTGTATTATTTGACTTTCAAGGTTAATGGAAGAAAGGTGGAAGCAGAAGTTATTGCTTCCCCTTATGATTATATTTTATTATCTCCCATGGATGTACCCTGGCTAGTGCAAAAGCCATTACAATTAACAATATTGGTACCTTTACAGGATTATCAATCAAGAATTTTAGAGAAGACTGCCCTATCAGAAGAATTTAAAAAACAATTACAGACATTATTTTTGAAGTATGATAATTTGTGGCAGCATTGGGAAAATCAAGTGTGCCATAGGAAAATTAGACCACATAACATAGCAACTGGTGACTATCCTCCTCGTCCACAAAAACAATATCCTATTAATCCTAAAGCAAGGTCTAGTATTCAGGTAGTAATTGATGATTTATTAAAACAAGGTGTATTAGTACAACAGAATAGTACTATGAATACGCCTGTTTATCCAATTCCTAAGCCTGATGGAAGATGGGGAATGGTACTGGATTATAGAGAAGTAAACAAAACCATTCCCTTAATAGCTGCTCAAAATCAACATTCTGCCGGTATTTTAGCTACTATTGTGAGGAAAAAATACAAAACTACTTTAGTTTTGGCCAATGGATTCTGGGCCCATCCTATAACCCCCGAATCCTACTGGTTAACTGCCTTTATATGGCAAGGTAAACAATATTGTTGGACTAGGCTTCCTCAAGGGTTCCTCAATAGTCCAGCTTTATTTACTGCAGATGTGGTTGACCTATTAAAGGAAATTTCCAATGTACAAGCCTATGTAGATGATATATATTTAAGTCATGACGATCCTCAAGAACATCTTGATCAATTAGAAAAAGTGTTTCAAATTTTGTTACAAGCAGGTTATGTTGTGTCATTAAAGAAATCTGAAGTTGCTCAAAAAACTGTTGAATTTTTAGGATTTAATATCACTAAGGAAGGGAGAGGCTTAACTGAGGCCTTTAAAGCTAAATTGTTAGATATCACACCTCCAAAGGATTTAAAACAATTGCAGAGTATACTTGGATTATTAAATTTTGCTAGAAATTTTATACTTAACTTTGCTGAGCTAGTTAAACCATTATATTCTCTAATCTCCAGTGCAAAAGGAAAATATATTGAATGGTCAAATGAAAATACTGTGCAATTACAAACTATTATAAAAGCATTAAATAATGCTGACAATTTAGAAGAAAGAATTCCTGAGAAACGTTTAATAATTAAGGTTAATACCTCCCCTTCAGCAGGATATGTTAGATATTATAATGAAACTGGAAAAAAGCCTATAATGTATTTAAATTATGTATTTTCTAAAGCTGAACTAAAATTTACTTTATTAGAAAAATTATTAACAACTATGCATAAGGCCCTTATTAAAGCCATGGATTTGGCAATGGGACAAGAAATCCTTGTGTATAGTCCTGTAGTCTCTATGACAAAAATTCAGAAAACCCCAATACCAGAAAGAAAAGCTCTACCTATTAGATGGATTACGTGGATGACTTACTTAGAAGATCCACGAATCCAATTTCATTATGATAAAACCTTGCCAGAATTGAAAAACATTCCTGATGTTCTCACTGAAAACAGTAGTAAAATAATGCACCCTTCACAATATAATAGTGTATTTTATACTGACGGCTCGGCTATTCGTAGCCCAGATCCTACTAAGAGTCATAATGCTGGAATGGGAATTGTACAAGTAAAATTTTCTCCTGAACTACAAGTTATAAATCAATGGTCTATTCCATTAGGTAATCATACAGCACAGATGGCAGAAATTGCAGCTGTTGAATTTGCCTGTAAGAAGGCCCTTAAAATAACAGGTCCTGTTTTAATCATTACTGACAGCTTTTACGTAGCTGAAAGTACTAATAAAGAACTACCTTACTGGAAATCTAATGGTTTTGTGAATAATAAAAAGAAACCTTTGAAACATGTATCTAAATGGAAATCCATTGCTGAATGCCTATCTTTAAAACCAGACATAACCATTCAACATGAAAGAGGGCATCAACCTATATATACTAGCATACATACTGAAGGTAATGCCCTTGCAGATAAGCTTGCCACCCAAGGAAGTTATGTTGTTAATAATAATGATAAAAAACCAAACCTGGATGCAGAGTTGGATCATTTAATACAAGGCAAATATCCTAAAGGGTATCCTAAACAATATACATATTATATGGAAGATGGCAAAGTAAAAGTTAATAGACCTGAAGGAACCAAAATAATTCCTCCCTCTTTAGAAAGAGCCGGTATTGTACAAAAAGCTCACAATTTGGCTCATACTGGTAGAGAAGCTACTCTTTTAAAAATTGCTAACCTATATTGGTGGCCTAATATGAGGAAGGATGTGGTTAGACAGCTGGGACGCTGTCAACAGTGTTTAGTCACGAACGCTTTTAACCAAACCTCAGGCCCTATTTTGCGGCCTACAAGGCCTTTGAAGCCTTTTGATAAATTTTTCATTGATTATATTGGACCTTTACCACCCTCTAATGGATATTTGCATGTTCTTGTAGTTGTTGATAGTATGACTGGGTTCACATGGTTATACCCCACTAAGGCTCCTACTACCAACGCAACTGTCAAGGCTCTCAATGTACTCACTAGTATTGCAGTTCCAAAGGTGATACACTCTGATCAAGGTGCAGCATTCACCTCTTCCACTTTTGCTGATTGGGCAAAAGAAAGAGGTATACAATTGGAATTCAGTACTCCTTACCACCCTCAAAGTAGTGGGAAGGTGGAAAGGAAAAATAGTGATATAAAACGACTCTTGACGAAACTGTTGGTAGGACGACCTACAAAGTGGTATGACTTATTACCTGTTGTACAATTAGCATTAAATAATTCATATAGTCCATCACTGAAACATACTCCACATCAACTTTTATTTGGTATAGACTCCAATACACCATTTGCAAATCAAGATACCCTTGATTTAACTCGAGAAGAAGAACTCTCTCTTCTACAGGAAATTAGGAGTTCATTACACCAACCATCCACCCCTCCTGCCTCCACTCGTTCCTGGTCTCCTATTGGTGGCCAAATTGTCCAGGAGAGGGTACCTCGCCCGGCTTCTCTTAGACCTCGGTGGCATAAACCATCAAGAATTGTGGACATTCTTAATGAAAGAACTGTGGTAATTGTGGACCATCTTGGCAACAATAGAACCGTGAGTATTGATAATCTTAAGCTTACTCCACATCAG
>SFVora
CTGGAGGCAGAAGTTAAAGGGACTAAATTAAAAGCCCATTGGGATTCAGGAACAACTATTACTTGTATTCCAACAGTATTTTTGACAGACGAAATACCTATCAAAGACGTCCTCATAAAGACTATACATGGAGAAAGAAGACAACCTGCATATTATTTGACTTTTAAAATTAATGGAAGAAAAGTCCAGGCTGAAGTTATTGCCTCACCATATGATTATATTTTGCTGTGTCCTGCTGATGTGCCTTGGCTTCAACAACAGCCTTTGCAATTAACTGTTCTAGTGCCATTAGAACAGTATAAAGAAAGAATTCTTAAAGAGACAGCTTTGGAAGGACAGTTTAAACAACAGTTACAAAATATTTTATCCACTTTTGATACTCTATGGCAACATTGGGAAAATCAGGTGGGACATAGAAAAATTCCTCCACATAATATAGCAACTGGAACTCATCCTCCTCGTCCACAAAAACAATATCCTATTAATCCTAAAGCTAAGGAAAGCATTCAAATTGTTATCAATGATTTGTTAAAACAAGGAGTTTTGATACAACAAAACAGTATAATGAACACTCCTGTATATCCAGTACCTAAACCTGATGGAAGATGGAGGATGGTGCTGGATTACAGAGAAGTTAATAAAACCATACCTTTAATAGCGGCCCAAAATCAGCACTCTGCAGGTATCCTTGCTAGCATTTACAGAGGTACTTACAAAACTACATTAGATTTAGCTAATGGGTTTTGGGCACACCCCATCACTCCTAATTCTTATTGGTTAACTGCTTTTACCTGGCAAGGTAAACAACATTGTTGGACTCGTCTGCCACAAGGATTCTTAAACAGTCCTGCTCTATTTACAGCAGACGTAGTTGATTTAATGAAACACATTCCTAATGTACAAGTATATGTTGATGATCTATATTTGAGTCATGACGATCCTCAAGAGCACTTACAGGTTTTGCAACAAGTACTACATATTCTCCATGATGCTGGATATGTAGTATCTTTGAAAAAATCAGCTATAGCTCAAAAGGTGGTAGAATTTTTGGGATTCAATATTACAAAAACTGGAAGAGGCCTTACTGATGCCTTTAAGGAAAAACTATTAAATATATCCCCACCACAAAATTTAAAACAGTTACAGAGTATTCTTGGGTTAATGAATTTTGCAAGAAATTTTATACCAAATTATGCTGAAAGAGTTAAACCCTTTTATAGCCTAATATCTACAGCCAAAAGTAATAACATTTTATGGAATGATGAGTTAACATCTCAATTGCAGGAATTAATTACTTTACTAAATCAAGCTGATAATCTCGAGGAGAGAAAACCTACAACTAGACTGATTATTAAAGTAAACTCTTCCAGCCATGCTGGCTATATTAGGTATTATAATGAAGGATCTAAAAAACCAATTCTATATATAAATTATGTATTTAGTAAAGCTGAAGAAAAATTTTCTATGTTAGAAAAATTGTTAACAACCTTACATAAAGCCCTTATTAAGGCTGTGGATTTGGCTATGGGAACTGAAATTATGGTTTATAGCCCCATTGTTTCCATGACTAAAATACAAAAAACCCCTCTCCCTGAAAGAAAAGCCCTACCTGTACGATGGATAACTTGGATGACTTATTTAGAAGATCCTAGAATAACTTTTCATTATGATAAAACATTACCTGAACTTAAAGATGTCCCTTCTGTTTATCAAAATGATATTCCCATAGTTCCACATCCATCACAATACTCTATGGTGTTTTACACAGATGGCTCTGCTATTAAAAACCCCAATCCTACTAAAACACATAGTGCTGGAATGGGAGTAGTACAAGGAAAATTCAATCCTGAATTCCAGGTTGTTAATCAATGGTCTATTCCTCTTGGAAATCATACTGCACAACTTGCTGAGGTAGCAGCAGTTGAATTTGCTTGTAAACAAGCTCTTAAAATTACGGGCCCAGTTTTAATAATTACTGACAGTTTTTATGTGGCAGAAAGTGCTAACAAAGAGTTACCATATTGGAAATCTAATGGTTTTGTTAATAATAAGAAAAAACCTTTAAAACATGTTTCTAAGTGGAAGTCTATTGCTGATTGTTTATCTTTAAAAACTGGCATAACCATTAAACATGAAAAAGGTCACCAACCGAGTCATACTTCTGTTCATACAGAGGGAAACGCGTTAGCAGACAAGCTTGCCACCCAAGGAAGTTATGTGGTTAATAACATTATTAAA---CCAAGCCTGGATGCAGAGTTGGATCAAGTTTTACAAGGCAATTTGCCCAAAGGATACCCTAAACACTTTGTGTACACGTTGGAGGAAGGCAAAGTAATAGTTAAGAGGCCTGAAGGCACAAAAATCATTCCCCCACTTGCTGACCGCAAGCTTTTAGCCAGCCAAGCGCATAAACTTTCTCACAGTGGAAGAGAGGCTACGTTACTAAAACTGTCAAACACTTATTGGTGGCCCAATATGCGCAAGGATGTGGTTAAGGTTATAGGACAGTGTCAACAATGTTTGGTGACTAATCCTAGTAATTTAACCTCTGGCCCAATTTTAAGGCCTGAAAGGCCTACTAAACCTTTTGATAAATTTTTTATTGATTATATTGGACCCTTGCCTCCTTCCAACGGTTATTTACATGTACTTGTTGTTGTTGATGCCATGACTGGATTTGTATGGTTATACCCCACAAAGGCTCCCTCAGCCAATGCAACTGTAAAAGCTCTCAATATGTTAACTAGTATTGCTGTTCCAAAGGTGATTCACTCTGATCAGGGTGCGGCATTCACCTCTTCAACCTTTGCTGATTGGGCAAAGGAAAAGGGTATACATTTGGAATACAGTACTCCTTACCACCCCCAAAGTAGTGGCAAGGTGGAAAGGAAAAATAGTGACATAAAACGACTTTTAACTAAACTATTGGTTGGACGGCCTACAAAGTGGTATGACCTTTTATCTACAGTTCAATTGGCTCTCAACAACGCCTACAGTCCTATTTTAAAACATACTCCACATCAGCTGTTATTTGGTGTGGATGCAAATATCCCTTTTGCAAATCAAGATACACTTGACCTAACCAGAGAAGAAGAGTTGTCTCTTTTACAGGAAATTCGTGAATCTCTAATCCAACCTCCATCCCCTCCAGCCTCCTCGAGATCTTGGACTCCTGCTGTTGGCCTATTGGTCCAGGAGAGGGTTGCACGCCCTGCTTCCTTACGACCCCGGTGGCATAAACCTGTTAAGATCTTGGAAGTTCTTAACCCCAGGACAGTTGTTATTTTGGACCATCTAGGCAACAACAGAACTGTGAGTGTTGATAATCTTAAATTGACAGCTAATCAA
>SFVmac
CTGGAAGCGGAAATCAAGGGAACTAAATTAAAAGCCCACTGGGATAGTGGAGCTACAATTACCTGTGTTCCAGAAGCGTTTCTTGAAGATGAACGACCGATACAAACTATGTTAATTAAGACTATACATGGGGAAAAACAACAAGATGTTTATTATCTGACTTTTAAAGTCCAAGGAAGAAAAGTGGAAGCAGAAGTACTCGCCTCCCCTTATGACTATATCTTACTAAATCCATCAGATGTCCCTTGGCTCATGAAAAAACCTTTACAGTTGACTGTATTAGTTCCTCTTCATGAATATCAAGAGAGACTTTTACAACAGACAGCCTTGCCAAAAGAGCAGAAAGAATTATTACAAAAATTATTTTTAAAGTATGATGCACTTTGGCAGCATTGGGAAAATCAAGTAGGACATAGGAGAATTAAACCACATAACATTGCAACTGGTACATTGGCTCCTAGGCCACAAAAACAATATCCAATAAATCCAAAGGCTAAGCCTAGTATTCAAATTGTAATAGATGATCTATTGAAACAAGGGGTTTTAATACAACAAAATAGTACAATGAATACTCCTGTATATCCAGTACCAAAACCTGATGGTAAATGGAGAATGGTGTTGGACTATAGAGAGGTCAATAAAACTATTCCATTAATAGCAGCACAGAATCAACATTCAGCAGGTATATTATCCTCAATTTATAGAGGAAAATATAAAACTACATTAGATCTTACAAATGGATTCTGGGCTCATCCTATAACTCCAGAATCTTACTGGTTAACAGCCTTTACTTGGCAAGGGAAACAATATTGTTGGACTAGATTACCACAAGGATTTCTTAATAGTCCAGCTTTATTTACAGCAGATGTTGTAGATTTATTAAAGGAAATACCAAATGTTCAAGCCTATGTAGATGATATTTATATTAGTCATGATGACCCTCAAGAACATCTTGAGCAACTTGAGAAAATATTTTCCATATTGCTCAATGCTGGTTATGTGGTTTCACTAAAAAAGTCTGAAATTGCGCAAAGAGAAGTTGAATTTTTAGGCTTTAATATTACTAAAGAAGGCCGAGGCCTTACAGATACTTTTAAGCAAAAATTATTGAATATAACTCCTCCAAAAGATTTAAAACAACTCCAAAGTATATTAGGATTGTTAAATTTTGCTAGGAACTTTATTCCTAATTATTCTGAATTAGTAAAGCCATTATATACAATTGTTGCTAATGCAAATGGTAAATTTATATCTTGGACAGAGGACAATAGTAATCAATTACAACATATAATTTCTGTTTTAAATCAAGCAGATAATTTAGAAGAACGAAATCCTGAGACCAGATTAATAATTAAGGTTAATTCTTCTCCCTCAGCTGGTTATATTAGGTATTATAATGAAGGATCAAAAAGGCCAATAATGTATGTTAATTATATCTTTTCTAAAGCAGAAGCAAAATTTACACAAACTGAAAAACTGCTGACAACTATGCATAAAGGTCTTATAAAAGCTATGGACCTTGCTATGGGTCAAGAAATCTTAGTATATAGTCCTATTGTGTCTATGACAAAAATTCAAAGAACACCGTTACCTGAAAGAAAAGCTTTACCTGTTAGATGGATTACTTGGATGACTTATTTAGAAGATCCTAGGATACAATTTCATTATGATAAAAGTTTACCTGAACTTCAACAAATTCCTAATGTAACAGAAGATGTAATAGCTAAAACTAAGCATCCTAGTGAATTTGCTATGGTCTTTTATACTGATGGATCTGCCATAAAACATCCTGATGTTAATAAATCTCATAGTGCTGGTATGGGTATTGCCCAAGTACAATTTATACCTGAATATAAGATTGTCCATCAATGGTCAATTCCCTTAGGGGATCATACTGCTCAATTAGCTGAAATAGCAGCAGTAGAATTTGCTTGCAAGAAAGCATTAAAGATTTCTGGTCCTGTCTTGATAGTCACTGACAGCTTTTATGTAGCTGAAAGTGCTAATAAAGAATTACCTTATTGGAAATCTAATGGTTTCCTTAACAATAAAAAGAAGCCACTTAGACATGTATCCAAGTGGAAATCAATAGCTGAATGTTTACAACTTAAGCCTGATATAATAATTATGCATGAAAAAGGACATCAACAACCTATGACTACCTTACATACAGAAGGTAATAATTTAGCTGATAAGCTTGCCACCCAAGGAAGTTATGTGGTTCATTGTAATACCACT---CCAAGCCTGGATGCAGAGCTGGATCAGTTGCTACAAGGACATTACCCTCCAGGGTATCCAAAACAATACAAATATACCCTTGAGGAAAATAAATTAATTGTAGAAAGGCCTAATGGCATACGAATTGTGCCTCCAAAAGCTGACAGAGAAAAAATTATCTCTACAGCCCACAATATTGCTCATACCGGACGAGACGCTACTTTTCTGAAAGTCTCTTCCAAGTATTGGTGGCCTAATCTAAGAAAGGATGTGGTAAAAAGCATCAGACAGTGTAAACAGTGTCTGGTAACTAACGCTACAAATTTAACTTCGCCACCAATACTTAGGCCTGTAAAGCCTCTAAAACCTTTTGATAAATTTTATATTGATTATATTGGTCCTTTGCCACCATCGAATGGTTATTTACATGTCCTTGTAGTAGTCGATAGTATGACAGGTTTTGTTTGGTTATATCCCACAAAGGCTCCCTCAACTAGCGCAACTGTAAAAGCTCTCAATATGCTCACTAGTATTGCAATTCCAAAGGTGCTGCACTCTGACCAAGGGGCAGCATTCACCTCTTCAACTTTTGCTGATTGGGCTAAAGAAAAAGGTATACAATTAGAATTCAGTACTCCTTACCACCCCCAAAGTAGTGGTAAAGTGGAAAGGAAAAATAGTGACATTAAACGACTTTTAACTAAACTGCTAATTGGGAGACCTGCTAAGTGGTATGATCTACTACCTGTTGTACAATTGGCCTTAAATAATTCTTATAGTCCCTCTTCTAAATATACTCCTCATCAACTCTTGTTTGGTGTAGATTCCAACACACCGTTTGCAAATTCTGATACACTTGACTTATCCAGAGAAGAGGAACTGTCTCTTTTACAGGAAATTAGATCTTCTCTACACCAGCCAACCTCCCCTCCTGCCTCCTCTCGTTCCTGGTCTCCTTCTGTTGGCCAACTAGTCCAGGAGAGGGTAGCTCGCCCTGCTTCACTTCGACCACGCTGGCATAAGCCTACAGCTATTTTGGAGGTCGTGAATCCTCGGACAGTGATAATTTTGGACCATCTTGGCAACAGACGTACTGTAAGTGTTGACAACCTTAAGTTAACAGCTTATCAG
>SFVagm
CTGGAAGCAGAAATCAAGGGGACTAAGCTGAAAGCTCATTGGGATAGTGGAGCCACAATAACTTGTGTCCCACAAGCCTTTTTAGAAGAAGAAGTACCAATTAAAAACATTTGGATCAAAACCATTCATGGTGAAAAAGAACAACCTGTTTACTATTTAACTTTTAAAATACAAGGCAGAAAAGTGGAAGCAGAAGTAATTTCTTCCCCTTATGACTATATATTAGTCAGCCCATCCGATATCCCTTGGTTAATGAAGAAACCTCTTCAATTGACAACTCTAGTTCCTCTTCAGGAATATGAAGAAAGACTTTTAAAACAGACTATGTTAACCGGAAGCTATAAAGAAAAATTACAGTCTTTATTTTTGAAGTATGATGCATTATGGCAACATTGGGAAAATCAAGTAGGCCATAGGCGAATTAAGCCTCACCATATAGCAACTGGTACAGTTAATCCCAGACCACAAAAACAATATCCAATCAACCCAAAAGCAAAAGCAAGCATTCAAACAGTTATTAATGATTTACTAAAACAAGGTGTTTTAATTCAACAAAATAGTATAATGAATACTCCTGTATACCCAGTGCCTAAACCAGATGGAAAATGGAGAATGGTTTTAGATTATAGAGAAGTTAATAAAACCATACCTTTAATTGCTGCCCAGAATCAGCATTCTGCTGGAATTTTATCATCTATTTTTAGAGGCAAATATAAAACCACTTTAGATTTGTCTAATGGCTTCTGGGCTCACTCTATTACACCAGAATCTTATTGGTTAACTGCTTTTACTTGGCTTGGACAACAATATTGTTGGACAAGATTACCTCAGGGATTTCTTAATAGTCCTGCCTTATTTACAGCAGATGTAGTTGATTTACTTAAAGAAGTACCAAATGTGCAAGTTTATGTGGATGACATTTATATTAGTCATGATGACCCTAGAGAACATTTAGAACAACTTGAGAAAGTTTTCTCATTATTGCTCAATGCTGGTTATGTGGTTTCTCTTAAAAAATCTGAAATTGCTCAACATGAGGTTGAATTTCTTGGGTTTAATATTACCAAAGAAGGCCGAGGCCTGACTGAAACTTTCAAACAAAAACTTTTAAATATTACTCCACCAAGAGATTTAAAACAATTGCAAAGTATTTTAGGCCTTCTAAATTTTGCAAGAAATTTTATTCCCAATTTTTCTGAATTAGTTAAACCTTTGTACAATATAATTGCTACTGCAAATGGTAAATATATTACATGGACTACAGATAATAGTCAACAATTACAAAACATAATTTCCATGTTAAATTCTGCAGAAAATCTGGAAGAAAGGAATCCAGAAGTTCGATTAATAATGAAAGTAAATACCTCCCCTTCTGCAGGATATATAAGATTTTATAATGAATTTGCTAAGAGACCAATTATGTATTTAAATTATGTATATACAAAAGCAGAAGTCAAATTTACTAATACTGAGAAACTGTTAACCACAATACATAAAGGTCTAATTAAGGCTTTAGACCTTGGCATGGGTCAAGAAATTTTAGTCTACAGCCCTATTGTGTCCATGACTAAAATCCAAAAAACACCTTTACCAGAGAGAAAAGCACTACCCATCAGATGGATAACTTGGATGTCTTATCTAGAGGATCCCAGAATACAATTCCATTATGATAAAACTTTACCTGAACTACAACAAGTTCCTACTGTTACAGATGATATAATAGCTAAAATTAAACATCCTAGTGAATTTAGTATGGTTTTTTATACTGACGGATCTGCAATTAAACATCCTAATGTTAATAAGTCACATAATGCTGGAATGGGTATTGCTCAGGTACAGTTTAAACCTGAGTTTACAGTAATTAATACTTGGTCAATTCCTCTTGGAGATCATACTGCACAACTTGCAGAAGTTGCAGCTGTGGAATTTGCATGCAAAAAGGCCCTTAAAATAGATGGACCTGTATTAATAGTTACTGATAGTTTTTATGTTGCTGAAAGTGTTAATAAGGAATTGCCATATTGGCAATCAAATGGGTTTTTTAATAATAAAAAGAAACCCTTAAAACATGTCTCTAAGTGGAAATCAATTGCAGATTGTATACAGTTAAAACCAGATATTATTATTATTCATGAAAAAGGTCACCAGCCTACTGCTTCTACCTTTCATACAGAAGGTAATAATTTAGCTGATAAACTTGCCACCCAAGGGAGTTATGTGGTAAATATAAATACCACT---CCAAGCCTGGATGCAGAGTTGGATCAATTACTACAAGGACAATATCCTAAAGGCTTTCCAAAACATTATCAATATCAACTTGAAAATGGACAAGTTATGGTAACTCGTCCAAATGGAAAGAGAATTATTCCTCCAAAATCAGACAGGCCTCAAATCATTTTACAAGCACATAATATTGCACACACAGGAAGAGATTCAACCTTTCTTAAAGTCTCTTCCAAGTATTGGTGGCCAAATCTTAGAAAGGATGTGGTTAAAGTTATCAGACAATGTAAGCAATGTCTGGTCACAAATGCAGCTACTCTAGCTGCGCCTCCGATATTGAGGCCTGAACGACCTGTAAAGCCTTTTGATAAATTTTTTATTGATTATATTGGTCCATTACCCCCCTCTAATGGATATTTACATGTCCTTGTAGTAGTCGATAGTATGACTGGATTTGTTTGGTTATACCCCACTAAGGCTCCTTCAACTAGCGCAACTGTTAAAGCTCTCAACATGCTCACTAGTATTGCAGTTCCAAAGGTGATACACTCTGATCAGGGTGCAGCATTCACCTCTGCAACTTTTGCTGATTGGGCAAAAAACAAAGGTATACAATTGGAATTCAGTACTCCTTACCACCCCCAAAGTAGTGGCAAGGTGGAAAGGAAAAATAGTGACATAAAACGACTTTTAACTAAACTGCTTGTTGGGAGACCTGCTAAGTGGTATGATCTTCTTCCAGTTGTACAATTGGCATTAAATAATTCTTATAGTCCTTCTTCTAAATATACTCCTCATCAACTTTTGTTTGGTATAGATTCAAACACACCATTTGCAAATTCTGATACACTTGATTTATCAAGAGAAGAAGAACTCTCTCTTTTACAGGAAATCAGATCCTCTCTTTACCTTCCGTCCACCCCTCCTGCCTCCATTCGTGCCTGGTCTCCTTCTGTTGGCCAATTAGTCCAGGAGAGGGTAGCCAGGCCTGCATCCTTAAGACCTCGGTGGCATAAACCAACTCCTGTTTTGGAAGTTATTAATCCACGGGCTGTTGTTATTTTGGACCATCTTGGCAACAGAAGAACTGTAAGTGTGGACAATCTGAAGCTAACTGCTTATCAG
>SFVsqu
CTTCAGGTGGAAATTCATGATCAAAAATTAATAGGATATTGGGATACAGGAGCACAAATCACTTGTATACCACAAGTATATTTAGAACAAGAAAAACCTATAGGGAAACATGTAATAGAAACTGTAAACGGAAAAACACAACGAGATGCATATTATATTAAATTAAAAATAAATGGTAAGAAGATAGAAACAGAGGTAATTCCATCCCCATTTTCTTATGCTTTAATAACTCCAAATGATATACCCTGGTTTAAACCTGGAGGAATAGAATTAACTGAAAAATTACCCATACAAGACTATAAAGACAATATTGTTAAAAGGGCTGACATTACTAAAGAAGAAAAAGGAATGTTATATAAACTCTTGGATAAATATGATCCATTATGGCAACAATGGGAGAATCAAGTAGGCAATAGACAAATCACTCCCCATATAATTGCTACTGGCACTATAAATCCAAAGCCTCAGAAACAATATCACATAAATCCAAAAGCCAAACCTTCAATTCAAATAGTAATTAATGATTTACTTAAGCAAGGAGTATTAAAACAACAAAATAGTATTATGAATACTCCAATATATCCTGTTCCAAAAACCGAAGGAAAATGGAGAATGGTTTTAGACTATCGGGCTGTAAATAAAACTATTCCTTTAATAGCTGCCCAAAACCAACACTCAGCTGGAATACTAACTAATTTAGTGAGACAAAAATATAAGTCAACTATAGATTTATCTAATGGATTTTGGGCACATCCTATAGATCAAGATTCGCAATGGATTACAGCATTTACATGGGAAGGAAAACAATATGTATGGACCAGACTACCACAAGGATTTCTAAATAGCCCAGCCTTATTTACGGCAGACGTAGTGGATTTATTAAAGGAAATACCGAATGTCAATGTTTATGTAGATGATATATATGTTAGTACAGAAACAATTAATCAACATTTCCAAGTATTGGATAAAATTTTCCAAAAACTTCTTCAGGCTGGATATGTGGTATCTTTAAAGAAATCAAATTTATGTAGATATGAAGTAACTTTTCTAGGATTCACTATTAGTAAATATGGAAGGGGACTAACAGAGGAATTTCAAGAAAAATTGAGAAATATATCTCCTCCAAATAGTTTAAAACAATTACAGAGCATATTAGGATTATTAAATTTTGCTAGAAATTTTATACCCAACTTCTCTGAATTAATAAAACCTCTATATGAGTTAATTTCTACTGCCCAGGGACAATCTATTTCCTGGGAACCTAAACATTCTCAAGCTTTAAATAATTTAATAATAGCACTAAATCATGCAGATAATCTGGAACAAAGAAATGGAGAAGTACCTTTAGTAATCAAAATAAATGCATCAAATACGACAGGATATATAAGATTTTACAATAAAAATGGAAAAAGACCAATAGCATATGCATCCCATGTTTTTAACCATACAGAACAAAAATTTACACCTGTAGAAAAACTTCTTACTACAATGCATAAGGCAATTATAAAAGGAATAGACTTGGCAATTGGACAACCTATAGAAATATATAGTCCTATAGTATCTATGCAGAAATTACAAAAAATTACTCTACCTGAAAGAAAGGCATTATCTACACGATGGCTATCCTGGCTTAGTTATATAGAAGACCCCCGATTTTTATTTATATATGATAAAACATTACCAGACTTAAAAGAAATGCCTCCTACTCAGACAGATGATTATAACCCTATGTTACCATTACATCAGTATTTAGCTGTTTTCTATACCGACGGATCTTCCATTAAATCCCCAGATCCCACTAAAACTCATTCTTCAGGCATGGGTATAGTTCAGGCTATTTATGAACCCAATTTCCAAATAAAACATCAATGGAGTATTCCATTAGGAGATCATACAGCACAGTATGCTGAAATAGCTGCAGTAGAATTTGCATGCAAAAAGGCCCTACAGGTGACAGGACCAGTACTTATTGTAACAGATAGTGATTATGTAGCACGAAGTGTAAATAATGAGTTAAACTTCTGGAGGTCTAATGGTTTTGTTAATAATAAAAAGAAACCCTTAAAACACATATCAAAGTGGAAGAGCATATCCGAATCCCTCTTACTTCATAAAAATATAACAATAGTCCATGAGCCAGGACACCAGCCTTCCTCAACCTCTGTACATACTCAAGGAAATGCTTTAGCCGATAAGTTGGCTGTACAAGGAAGTTATACTATAAATAATATAACAATAAAACCAAGCCTGGACACAGAGTTACGTGCAGTATTAGAAGGAAAATTACCAAAAGGATATCCTAAAAATTTAAAATATGAATATAATTCTCCTAATCTTATTGTTATCCGTAAAGAAGGACAGAGAATTATACCGCCTTTAAGTGATAGGCCAAAACTAGTTAAACAAGCGCATGAATTGGCTCATACAGGAAGAGAAGCTACCCTTTTGCGGTTGCAAAACCAGTACTGGTGGCCAAAAATGAGGAAGGATGTGAGTCACTGTCTACGAACGTGCATGCCTTGTCTACAAACTAATTCAACTAACCTCACCACCACTAGGCCTTTTCAGCAAATTAGGCCTAGTAAACCTTTTGATAAATATTATATTGATTATATAGGACCTTTACCTCCTTCTGAGGGTTACTCTTACGTATTGGTAGTAGTGGATTCTGCCACCGGATTTTGTTGGTTATACCCCACAAAGGCTCCTTCTACAAGGGCAACTGTGAAGTCTCTTAATTTTCTCTTGGGTATTGCAGTTCCAAAAATACTGCATTCCGATCAAGGATCAGCATTTACTTCCTCAGACTTTGCCAATTGGGCTAAGGAAAAGGAAATCACATTGGAATTCAGTACTCCTTACCACCCCCAAAGTAGTGGGAAAGTGGAAAGGAAAAACCAAGAAATTAAGAAACTTCTTACTAAACTTCTTGTGGGAAGGCCTGCAAAGTGGTATCCACTAATCCCAAGTGTGCAGTTAGCCCTCAACAATACATATAGCCCTAAAATAAAGTTAACCCCTCATCAATTACTATTTGGGGTTGATGGTAATATACCTTTTGCCAACTCTGATACTTTAGACTTAAAACGTGAAGAAGAGTTAGCTCTTTTATCAGAAATTAGAACTACTTTAGTTTCTCCAGAACCATTTCCTTCTACAGCAAAAACGTGGACACCATCCGTTGGCCTTCTTGTCCAGGAGAGGGTATATAGGCCAAGTCAACTAAGACCTAAATGGAAAAAACCAACACCTATTTTGGAAGTTTTGAATGAGCGAACTGTTGTGATA---GACAACAACGGCCAACGTAGAACTGTAAGTGTAGATAATTTAAAGTACACACCTCATCAA
>SFVmar
CTGCCCGTGGAAGTGAAGAAAACAGAGCTTAACGGTTTCTGGGACACGGGAGCTCAGATAACATGCATACCAGAAGCCTTTTTAAAGGAAGAAATACCAATTGGAGAAGCACAAATTAAAACTCTTCATGGAACTAAGCTACAATCAGTATATTATCTAAAATTTAAAGTACTAGGGAGGAAAGTGGAAGCTGAAGTAACAACTTCTCCTTTTGATTATGTGATCATTTCCCCTTCGGACATCCCCTGGTATAAACCACAACCTTTAGAATTAACTGTAAAATTACCAGTACAAGATTTTAAAAAGGAACTTATTAATAAGGCCAATATTAATAATGAGGAGAAGAAGCAATTAGCTAAACTGCTTGATAAGTATGATGTACTGTGGCAACAGTGGGAAAATCAAGTGGGGCATAGAAAGATACCTCCACATAATATAGCCACCGGTACAGTTGCTCCAAGACCTCAAAGACAGTATCATATCAATACAAAGGCTAAGCCTAGTATTCAACAAGTGATTGATGATTTACTTAAGCAAGGAGTATTGATAAAACAGACCAGTGTAATGAATACACCAATATATCCAGTTCCCAAACCAGATGGTAAATGGAGAATGGTACTAGATTATAGAGCTGTGAATAAAACAGTACCATTAATAGGAGCACAAAATCAACATTCCTTAGGAATATTAACAAATTTAGTAAGACAAAAATACAAATCTACTATAGATTTGTCCAATGGATTCTGGGCCCATCCAATCACCAAAGATTCACAGTGGATAACAGCTTTTACTTGGGAAGGCAAACAGCATGTATGGACAAGGCTGCCTCAAGGATTTTTAAATAGTCCTGCCTTGTTTACTGCAGATGTAGTAGACTTATTAAAGAATATACCGGGGATAAGTGTGTATGTAGATGATATATATTTTAGCACTGAAACAGTGTCAGAACATTTGAAAATTTTAGAAAAAGTATTTAAGATTCTTCTGGAAGCTGGATATATTGTTTCCCTGAAAAAATCAGCATTATTGAGGTATGAAGTAACATTCTTGGGCTTCTCTATAACTCAAACAGGAAGAGGATTAACCTCTGAATTTAAAGACAAAATACAAAACATCACATCACCGAGAACTTTGAAAGAGTTGCAAAGTATACTAGGCTTATTTAATTTCGCGAGAAATTTTGTACCTAACTTTTCTGAAATAATAAAGCCTTTATATTCTCTTATCTCAACTGCTGAGGGCAACAATATTAAATGGACTTCTGAACACACTAGATATCTGGAGGAAATTGTTTCTGCATTGAATCATGCAGGAAACTTAGAACAGCGTGACAATGAGTCACCACTAGTGGTTAAATTAAATGCCTCTCCTAAAACAGGATATATAAGATATTATAATAAAGGAGGTCAAAAGCCTATTGCTTATGCCTCTCATGTATTCACTAACACTGAATTAAAGTTTACCCCTTTGGAAAAATTATTAGTTACTATGCATAAAGCTTTAATTAAGGCTATTGATTTGGCATTGGGTCAACCCATCGAGGTATACAGTCCCATAATTTCAATGCAGAAACTACAAAAAACACCACTACCTGAGAGAAAAGCATTATCCACAAGGTGGATTACTTGGTTAAGTTATTTAGAAGATCCTAGAATAACCTTTTACTATGACAAAACGCTGCCTGATTTAAAGAATGTACCTGAAACTGTAACTGACAAAAAACCTAAAATGTYGCCTATTATAGAGTATGCAGCTGTCTTTTATACAGATGGCTCGGCAATAAGGTCACCTGATAAAAATAAGTCTCATTCCTCAGGAATGGGAATTGTGCATGCTGTATTTAAGCCTGAGTTAACCATTGAACATCAATGGTCAATTCCTTTGGGGGACCATACAGCACAATATGCTGAAATATCTGCGGTAGAATTTGCTTGTAAAAAGGCCAATAATATCTCTGGGCCTGTACTTATAGTAACTGACAGTGATTATGTTGCCAGAAGTGTGAATGAGGAATTACCTTTTTGGAGGTCTAATGGGTTTGTTAACAATAAGAAGAAGCCTCTTAAGCATATAAGTAAATGGAAAAATATTTCTGATTCCCTTCTTCTCAAAAGAGATATTATTATTGTCCATGAGCCTGGACACAAACCTTCTTATACAAGTATTCATACACAAGGGAATAATTTGGCAGATAAATTGGCTACCCAAGGAAGTTATACCGTTAATAATATTGTTAAAAATCCAAGCCTGGATGCAGAGCTTGAACAACTTATTAATGGACACTCTGTAAAAGGATATCCTTCAAGATATAAGTATATTTTGAAGGAAGGGCAAGTTTTTGTTCTAAGACCAGAAGGAGAAAAAATTATACCACCTAAAAGTGACAGATTGGCCTTAGTAAAAATTGCACATGAGTTTTCTCATGCCGGACGTGAAGCCACAGTTCTTAGATTGCAAGATAAATACTGGTGGCCAAACATGAGAAAGGATGTGATTAGTCATATCCGTACGTGCAAACCTTGTTTGACAACAGATGGTTCAAACTTGACTCCTATACCTCCAAAACCGCAACTAAGGCCTGAAAAACCTTTTGATAAATTTTTTATTGATTATATTGGCCCCTTACCTCCTTCACATGGATTTGTATATGTCCTTGTTGTTGTTGACGCAGCAACTGGGTTTACATGGTTATACCCCACGAAGGCTCCTTCCACCAATGCAACAATAACCAGTCTCAATATACTCCTTGGTACTGCAGTTCCTAGGGTGCTGCATTCCGATCAAGGATCAGCATTTACCTCATCTACCTTTGCTGATTGGGCAAAGGAAAAAGGAATACAATTGGAATTCAGTACTCCTTACCACCCCCAAAGTAGTGGAATGGTGGAAAGGAAAAACAGGGAGATAAAACGATTGATTACTAAACTATTGGTGGGAAGACCTACTAAGTGGTATCCATTATTACCCACTATTCAGCTTGCGTTGAATAACACATATAGTGTCCATTATAAGAAAACTCCACACCAATTATTATTCGGTGTTGACGGAAATGTTCCATTTGCTAACCAAGACACACTTGATTTAACTAGAGAAGAGGAACTTTCTCTTCTCTCTGAGGTCCGTACTTCTTTGTTGCCACCTTCCACCCCTCCAGCCTCCAAGCGTGCCTGGCTTCCTTCTGTTGGCCTTCTTGTCCAGGAGAGGGTTGCACGCCCTTCACAACTTCGTCCTAAGTGGAAAAAGCCTACACCGATACTTGAAGTTGTGAATGACCGGACCGTTGTCATTTTGGACAATCAGGGACAACGAAGAACAGTGAGTATAGATAATCTCAAACTTACTCCACATCAG
>SFVspm
ATTCCGGTAGAAATTAAAGGGACACAACTTAATGGCTTTTGGGATACTGGAGCCCAAATTACATGTATACCTCAATCCTTTTTGTTAGATGAACAACCAATTGGAACTACGGATATTGAAACCATTCATGGAAAACAGAAACAAAAATTATATTATTTAAAATTTAAAGTGTTGGGAAGAAAGGTGGAAGCAGAGGTAACTTCTTCCACTTTGGCCTATGTTATATTAGCTCCAATTGATATTCCCTGGTATAAACCTACACCATTAGAATTAACTATTAAGTTACCAGTACAAGATTTAAAAAATACTTTAGTTTCTCAGGCCAACATTGGTAAAGAGGATAAAATAAAGTTAGCAAAGTTATTAGATAAATATGATGATCTATGGCAACAATGGGATAATCAAGTAGGAAACAGGAAAATTACTCCTCATAATATAGCAACTGGAACTTATCCCCCAAAACCTCAAAAACAATATCACATAAATCCAAAAGCTAAACCTAGTATACAAATAGTTATAAATGATTTGTTAAAACAAGGGGTGTTAAGACAATCTACTAGCCCTATGAATACTCCAGTTTACCCAGTTCCTAAACCAGATGGTAAATGGAGAATGGTATTAGATTATAGAGCAGTAAATAAAACCATACCTTTGATAGCTGCCCAAAATCAACATTCTCTAGGAATTCTTACTAATTTAATTAGACATAAATACAAATCAACAATTGATTTGTCAAATGGTTTTTGGGCTCATCCTATAACTGAGGACTCCCAATGGATAACAGCATTCACTTGGGAAGGTAAACAGCATGTCTGGACACGACTGCCTCAAGGATTTTTAAATAGTCCAGCATTATTTACAGCTGATGTGGTTGATATTTTGAAGGAAGTCCCAGGTGTAAGTGTATATGTGGATGATATTTACATCAGTTCACCTACTATGGAAGAACACTTTCAAGTTTTAGACTCAATCTTCAGAAAATTATTAGAAACAGGATACATAGTGTCTTTGAAAAAATCAGCTCTAGCCAGATATGAGGTTAACTTTCTCGGGTTTGTAATTTCAGAAACAGGCCGAGGCCTAACCTCAGAGTTTAGAGAGAGACTACAGGAAATTACCCCGCCAACCACGTTGAAACAGCTGCAAAGTATCTTAGGTTTCCTAAATTTTGCTAGGAATTTTGTGCCCAATTTCTCAGAATTGGTCCAACCACTTTATCAGCTGATTTCAACAGCGTCTGGGAACTTCATACAATGGACCGCAGAACATACTTTGAGGTTAAATGAGTTAATCTCAGCATTGAATCACGCGGGTAATTTAGAACAGAGACGAGGTGATTCACCACTTGTGGTTAAAGTCAATGCATCTGATAAAACTGGATATATTAGATATTATAATGATAATAGTTTAATTCCAATAGCTTATGCTTCACATGTTTTTAGTACTGCTGAGTTAAAATTTACTCCATTGGAAAAATTGTTAGTTACAATGCACAGAGCCTTACTTAAAGGAATAGATTTAGCATTAGGCCAACCAATTAAAGTATATAGTCCAATAGCTTCTATGCAAAAATTACAAAAAACACCCATACCTGAAAGAAAAGCTCTGTCTACAAGATGGGTTACCTGGCTAAGTTATTTAGAAGATCCTAGGATTACCTTTTATTATGATAAAACATTACCAGACTTAAAACATGTGCCTGCATCTACTGATAATAATATCATTACTTTGTTACCTATTACTGAATATGAAGCAGTATTTTATACTGATGGATCAGCAATTAAGTCTCCTAAAACTGAACAAACTCATTCTGCAGGAATGGGAATAGTCATGGTAGTATATACACCAGAACCTAATATTACGCAACAATGGTCCATTCCTTTAGGAGACCATACTGCTCAATATGCTGAAATATCTGCTGTTGAATTTGCTTGTAAGAAGGCTAGCTTATTACAAGGGCCTGTATTAATAGTTACAGATAGTGATTATGTAGCAAGAAGTGCTAATAAAGAGTTACCCTTCTGGAGGTCAAATGGTTTTCTAAATAATAAAAAGAAGCCACTGAAACATATAAGTAAATGGAAAAATATTTCAGATTCCCTTCTCCTCAAGAGGAATATCACTATTGTCCATGAGCCTGGACACCAGCCTTCCAAAACAAGTATTCATACCCTGGGTAATTCTCTTGCTGATAAGTTGGCAGTCCAAGGTAGTTATTCAGTTAATACAATAAATAAAATTCCAAGCCTGGATGCAGAGCTTAATCAAATCCTTGAAGGAAATTTACCAAAAGGCTATCCTAAACAATATAAATATGTATTGAAAAATAATGAGCTTATTGTACAACGTCCTGAGGGAGATAAAATCATCCCCCCAAAGGCGGATAGACTTCCGCTGGTTAAAACAGCTCATGAATTGGCACATACAGGAAGAGAAGCTACTTTATTGAAGTTGCAAACAACTCACTGGTGGCCTAATATGAGAAAAGACATTATAACTGTTTTAAGACAATGTAAGCCATGCCTGCAAACTGATAGTACAAATTTAACTCCTATTCCTCCTGTTTCTCAGCCAAGGCCTGTTAAACCTTTTGATAAGTTCTTTATTGACTATATTGGGCCTTTGCCACCATCTCATGGCTTCTCATATGTGTTGGTCATTGTTGATGCACGCACAGGCTTTACATGGTTATACCCCACTAAAGCTCCTTCTACCAATGCAACAATTAATAGTCTCAATTTACTACTTGGTACTGCAATTCCTAAGGTGTTGCATTCCGATCAAGGATCAGCATTCACCTCTGCAACTTTTGCTGAATGGGCTAAAGACAGAAGTATACAATTGGAATTCAGTACTCCTTACCACCCCCAAAGTAGTGGAATGGTGGAAAGGAAAAACAAGGAAATAAAACGACTAATAACTAAACTATTGGTAGGAAGACCTACAAAGTGGTATCCATTATTGCCTACGGTTCAATTAGCCTTAAACAACACATATAGCCCCCGTACAAAGCTAACCCCGCATAAATTATTATTCGGTGTGGATGGAAATGTTCCTTTTGCAAATCAAGATACACTTGACCTCACTAGAGAAGAAGAACTCTCTCTTTTAGCAGAACTAAGAAGTTCTTTTCTGCCTTCCGCCTCCCCTCCTGCCTCCTCTCGTTCCTGGCGTCCTTCTGTTGGCCTTCTTGTCCAGGAGAGGGTAGCACGGCCTTCTCAGCTAAGACCTAAATGGAAGAAACCTGTGATTATTTGTGAATTGATCAATGACAGAACTGTGGTAATTGTGGACAAGGCAGGCAACAAAAGAACTGTGAGTATAGACAACTTGAAATTAACCCCTCACCAG
>PSFVgal
CAGGAAGTGCAACTCAGAGCTCATCATCTTAAAGGCTTTGTGGACACAGGAAGCTCGATAACTTGTTTTCCAAAGTATACATTGGTAGAAGAAGATCCAATTGGACAATATGATATCTCCACTATCCATGGAACAGTCTCACAGCCTGTATATTATATTAAGTTTAAAGTTAATGGTAAAAAGGTAGAAGCTGAAGTTACTGAGTCACCTTTGGACTATGTGATTTTATGCCCAAGTGATGTTCCGTGGCTCAGCACGAAA---TTAGAATTAACTATTAAATTACCGCTCCACCAACAGCAGCAGGAATTATTAAGCAAAACAAGAGTAAAT---------CAAAAACAATTACAGAAATTGTTTATACAATATGATGATCTCTGGCAGAAGTGGGAAAATCAAGTCGGCCATAGGAAAATAACCCCACATCATATTGCAACAGAAACTGTAGCTCCAAAACCACAAAGGCAATACCATGTCAACCCAGCTGCAAGGCCCGATATTCAGATTGTTATAGATGACTTATTAAAGCAAGGCGTTTTGAAAAAGCAAAACAGCCCGATGAACACTCCGGTGTATCCGGTACCTAAACCTGATGGTAAATGGAGAATGGTCCTAGATTATAGAGCTGTTAATAAGACAGTTCCAGCTATAGGTGCGCAAAATTGTCACGCACCCGGTATATTAAGCTCATTATACAGAGCTAAATTCAAAACAACTTTAGATTTAAGCAATGGGTTCTGGTCACATCCCATAACTCCTGAGTCATACTGGCTTACCGCCTTCACGTGGCAAGGCTCCCAGTATGTCTGGACTAGGTTACCCCAGGGATTTTTAAATAGCCCAGCCTTATTCACGGCAGATGTAGTTGATCTATGTAAACACATACCTAATGTCTCTGCCTACGTGGATGATATCTACGTAAGCAATGACACAGCAGAAGAACATCTACGTACATTAGAACAGCTGTTTCGGACACTAATGTCTGCAGGGTATATTGTGTCTTTAAAAAAGAGTAAAATTGGAGTCTCAGCTGTGGATTTCTTGGGTTTCGAAATCACTGATGATGGCCGCGGCCTAACTTCCGCATTTAAAGAAAAATTAGTAAATATACAACCCCCCAGCTCGTTGAAACAACTACAAAGCATCTTGGGATTTCTAAACTTTACAAGAAATTTTGTACCAAATTATTCTGAGCTGGTCAAGCCACTGTACAATCTCGTTGCTACTGCTCAAGGAAATAGAATCTCTTGGACTTTAGAAAATACAGAACAATTAAACCAAGTTATTTCGGCTTTAAACGCAGCAGATAACTTATCAGAAAGAAAGACAGGCGTCCCCTTGGTGGTTAAAAGCAATTGTTCCCCTACGGCGGGGTACATTCGGTTCTACAATCAAGGAGACCGAAAACCTATTCAATATGTAAATTATATTTTTTCAAAAACTGAATTGAAATTTACTCCTCTAGAAAAACAATTGACAGTATTGCATAAGGCAATCCTAAAAGGATTAGATTTAGCTGGAGGAGAAGATATACATTTTTATACACCAATTGCTTCTATTTCCAAGCTACAGAGAACTCCAATTCCAGAAAGGAAAGCGCTCCATGTCCGATGGCTTACATGGATCACTTATTTAGAGGACCCGCGGTTTCATTTTTATTATGATGAAACCTTACCACCATTAGCTGAGCTCCCTGAAATTGCTCAGGGTAACCAG------CTATTACCATTAAAAGAATATACATCTGTGTTTTACACAGATGGGTCAGCAATAAAAAATCCTAATCCAAAGAAGGCACATTCTGCAGGTATGGGCACAGTAGAAGTCACCTACAATCCTGAATATAAGGTCCTCCATGAATGGAGCTTCCCATTGGGTGATCACACAGCACAATATGCAGAAATCGCCGCGTGTGAATTTGCAATAAAAAAGGCCTCTCTTTTGCGAGGCCCAGTGCTGATAGTTTCAGATAGTGTTTACCTGGTTAAATCCTTTAATGAAGAGTTGCCTTTTTGGATCTCTAATGGTTTTCTAAATAATAAAAAGAAACCATTGCAACACATAAGTAAATGGAAAACTATAGCTGCTTGCTATCAGAATAAGAAAGATATATTTTTATTACATGTTCCAGGTCATCAGAAATTACTCACAGATGAACATGCCCAGGGGAATGCACTTGCAGATAAACTTGCTGTGCAGAGCAGTCACAAGGTGTTGTTTATT---AAAAAACCAAGTCTGGATGCAGAGCTTATCCAAGTCATGGAGGGAAAATACCCTAAAGGGTACCCTCATAAATATGTATATGCACAAGATAATGGCAAAATCATTGTTACCTTGCCTAATGGTCAACGAGAGATACCCCCTGTAGGTGACCGACTGGCCCTTATTACTAAGGCCCATAACATTTCTCATATGGGCCGAGAGGCAGTCTTGGCAAAAATTCAAAATGTATACTGGTGGCCTAATATGAAAAAGGATGTGAAACATGTTCTCACAATCTGTTCTCAGTGTCAGCAAGTGAATTCCTTTAATTTAAAGCCACAGCCACCTCAAACTATTGCCAGACATGTACATCCTTTTGATAAAATCTATATGGATTATATTGGGCCTTTGCCACCCTCAGATGGGTATCTCTACGTTCTAGTGCTTGTTGACTCATGTACAGGGTTTACATGGCTCTACCCCACCAAGGCACCTTCTGCCAATGCAACTGTAAAAGCTCTCACTCATTTGACTGGTACTGCTGTTCCAAAGGTGCTGCATTCTGATCAAGGATCAGCATTCACCTCTTCCACCTTGGTTGATTGGGCCAAGGAGAGGGGCATACGTTTGGAATACAGTACTCCGTATCACCCCCAAAGTAGTGGAAAGGTGGAACGGAAAAACAGTGAAATAAAACGACTTTTAACTAAACTATTGGTTGGAAGACCCTTAAGGTGGTATCCATTAATCCCTACTGTTCAACTAGCACTTAATAACACGCCAAATGTATCTTCAGGTAAAACCCCTCATCAATTGTTATTCGGGGTTGATTGTAACCTTCCTTTTGCTAATAAGGATACCTTAGATTTAACTCGAGAAAAACAGTTATCTCTCCTCAAAGAGCTTAGAGAAGATTTGTTGCCTTCCTCCTCCCCACCTCCACCTTCTCGTTCCTGGCGTCCTTCTGTTCGCCTGCTTGTCCAGGAGAGGGTCTATAGGCCCTCGGCCCTGAGGCCCAAGTGGAGAAAACCAACACCTATTCTTGAAGTACATTCAGACCGCCTGGTAACAATCAAAGATCACCTTGGTAATATCAAAAAGGTCAGTACCGATAATCTGAAACTAACCCCACATCAG
>BFV
CTTCAAGTGGAAATCAAGGGCAATCATCTTAAAGGCTACTGGGACTCTGGGGCTGAAATCACTTGTGTCCCAGCCATATATATAATAGAAGAACAACCAGTGGGAAAAAAACTGATTACTACCATACATAATGAAAAAGAACATGATGTGTATTACGTGGAGATGAAGATCGAGAAGAGAAAAGTACAATGTGAAGTAATAGCTACTGCCCTGGACTATGTATTGGTAGCTCCTGTCGATATTCCCTGGTATAAACCAGGACCACTGGAGCTGACTATTAAAATAGATGTGGAATCCCAAAAACACACCCTGATAACTGAAAGCACCTTATCTCCTCAAGGCCAGATGAGATTAAAAAAACTGTTGGATCAATACCAAGCTCTATGGCAATGTTGGGAAAACCAGGTCGGACATCGGCGTATTGAGCCACATAAGATAGCCACTGGGGCCTTGAAACCTCGACCTCAAAAACAATATCATATAAATCCAAGGGCAAAAGCAGACATACAAATAGTCATAGATGATTTATTACGACAGGGGGTATTAAGACAACAAAATAGTGAAATGAACACACCTGTATACCCTGTCCCCAAGGCTGATGGACGCTGGAGGATGGTGTTAGACTACAGAGAAGTGAACAAAGTGACCCCTTTGGTGGCCACTCAAAATTGCCACTCAGCCAGCATACTAAATACCCTGTATCGGGGGCCTTATAAATCTACTCTTGACCTAGCCAATGGATTTTGGGCACACCCCATTAAACCAGAAGATTATTGGATCACTGCCTTCACATGGGGAGGCAAAACCTATTGTTGGACTGTCCTCCCCCAGGGATTCCTAAACTCTCCAGCATTGTTTACAGCAGATGTCGTAGACATCTTGAAGGACATACCAAATGTTCAGGTATATGTGGATGACGTCTATGTGAGCTCAGCGACTGAACAAGAACATCTTGACATACTAGAAACTATTTTTAACAGACTGTCCACAGCTGGTTATATAGTCTCCCTGAAAAAGAGCAAATTAGCAAAGGAGACAGTGGAATTCTTGGGGTTTTCCATTTCCCAAAATGGCAGAGGACTCACAGACTCATACAAGCAGAAACTAATGGATCTACAGCCTCCGACTACCTTAAGACAATTACAAAGCATCTTGGGACTTATCAATTTTGCAAGGAATTTCTTACCTAATTTTGCTGAGCTAGTGGCTCCTCTTTATCAACTGATACCCAAAGCCAAAGGCCAATGTATCCCATGGACAATGGACCATACTACACAACTGAAAACTATAATACAGGCCCTTAATTCAACGGAAAACCTGGAAGAAAGAAGACCTGATGTGGACCTAATAATGAAGGTTCACATTTCAAACACTGCTGGATATATACGTTTTTACAATCATGGAGGGCAAAAGCCCATCGCATACAATAATGCTCTTTTCACCAGTACTGAACTAAAGTTCACCCCTACAGAAAAGATAATGGCTACCATCCACAAGGGATTACTGAAGGCCTTAGATCTGAGCTTGGGGAAAGAAATACATGTATATTCGGCTATTGCCTCAATGACTAAGTTACAGAAGACTCCACTCTCCGAGCGAAAAGCACTATCTATTCGATGGCTGAAATGGCAGACTTACTTTGAGGATCCTCGGATAAAGTTTCATCATGATGCAACTTTACCTGACCTACAAAATGTACCACAGCAAGACACAGGGAAGGAAATGACAATACTTCCCCTGCTGCATTATGAGGCAATTTTCTACACAGATGGATCGGCTATAAGGTCACCCAAGCCCAACAAGACGCATTCGGCAGGGATGGGCATCATACAGGCTAAGTTTGAACCGGACTTTAGAATTGTACACTTGTGGTCTTTTCCATTAGGAGACCATACTGCTCAATATGCGGAAATAGCAGCCTTTGAGTTTGCCATAAGAAGAGCAACTGGAATAAGGGGACCAGTTCTGATAGTGACAGATAGTAATTATGTTGCTAAGAGTTATAATGAAGAATTGCCCTATTGGGAGTCTAACGGGTTTGTTAATAATAAGAAGAAGACATTAAAACACATCAGCAAATGGAAAGCCATTGCTGAATGCAAGAATTTGAAGGCCGATATCCACGTGATACATGAGCCAGGCCACCAACCAGCAGAAGCCTCTCCCCATGCTCAGGGCAATGCTCTAGCAGATAAACAAGCTGTTTCAGGAAGCTATAAGGTCTTCTCAAATGAATTGAAACCCAGCCTGGATGCAGAGCTTGAGCAAGTCCTTAGCACTCCTAACCCCCAGGGCTACCCAAATAAGTATGAATATAAATTGGTTAATGGACTATGTTATGTGGACAGGAGAGAAGGACTCAAGATAATCCCGCCTAAAGCTGATAGAGTTAAATTGTGCCAACTCGCTCATGATTCTGCCCATCTGGGACGATCGGCACTCCTATTAAAATTACAACAAAAATATTGGTGGCCCAGAATGCACATTGACGCCTCTCGAATTGTGCTAAACTGCACTGTCTGTGCACAAACTAATTCAACTAATCAGAAACCAAGACCACCCTTGGTTATCCCACATGATACCAAGCCATTTCAGGTTTGGTACATGGATTATATTGGGCCACTCCCTCCCTCCAATGGTTACCAACATGCTCTAGTAATTGTTGATGCAGGTACTGGATTCACTTGGATTTACCCCACCAAGGCCCAAACTGCCAACGCAACCGTGAAGGCCCTCACACATCTCACTGGCACTGCTGTCCCTAAGGTGCTGCACTCCGACCAGGGGCCAGCATTCACCTCCTCCATCTTGGCTGATTGGGCCAAAGACCGGGGTATACAATTGGAACACAGTGCTCCTTACCACCCCCAGAGTAGTGGGAAAGTGGAAAGGAAAAACAGTGAGATAAAGCGGCTCTTAACGAAACTGTTGGCAGGACGGCCCACAAAGTGGTATCCATTGATTCCAATTGTACAACTTGCTCTGAACAACACTCCCAACACAAGACAAAAATATACCCCCCATCAGTTGATGTATGGGGCTGATTGTAATCTTCCCTTTGAAAACCTGGATACCTTGGACCTTACTCGTGAAGAACAACTCGCAGTCCTCAAAGAGGTCCGTGATGGTCTTTTATACCCTTCTCCTTCACAGACCACTGCCCGCTCCTGGACTCCCAGTCCTGGCCTGTTGGTCCAGGAGAGGGTAGCCAGGCCAGCACAGCTGCGTCCGAAATGGAGGAAGCCCACACCTATTAAGAAGGTACTAAACGAACGGACCGTTATAATA---GACCACCTAGGCCAGGACAAAGTAGTTAGTATTGATAACTTGAAACCTGCGGCACACCAG
>EFV
CTCCAAGTACAAATCAAGGGCAACAGCCTTAAGGGATTTTATGATACAGGAGCTGAAATAACTTGTGTCCCTGCGATATTCCTTATAGAAGAAGAACCAATAGGAGAAAGAACTATTCAAACTATACACGGTATAACAAAAGAGAAAGTATACTATTTAACATTTAAAATACAAGGAAGAAAATTAGCAGCTGAGGTAATAGGGACACAATTGGACTATGTAATTATAGCACCCTCAGATATTCCTTGGTATAAAAAATATGAATTAGAATTGACTATTAAGATAGATATACAAAAACAACAAGAACAATTACTTCACACTACTAATTTGTCATCTGAAGGGAAGAAATATTTAAAGGACCTCTTTATTAAATATGATAATTTGTGGCAGAAATGGGAAAATCAAGTGGGACATAGAAGAATTACTCCACATAAGATTGCTACTGGCACTCTCAATCCCAAGCCTCAAAAACAATATAGGATTAATCCTAAAGCTAAAGCAGATATACAAATAGTAATTGATGATTTATTAAAACAAGGTGTATTAAAACAACAAACTAGTCCTATGAATACACCTGTATATCCAGTACCAAAACCTGATGGACGATGGAGAATGGTACTGGATTATAGAGCTGTAAATAAAGTGACTCCTGCAATAGCTACCCAAAATTGTCATTCAGCTAGTTTATTAAATACTTTATATAGAGGCCAATATAAAACAACATTAGATTTGGCCAATGGTTTTTGGGCTCATCCTATTCAGGAGTCAGATCAATGGATAACTTCCTTTACATGGAATGGAAAATCTTATGTTTGGACAACTTTACCTCAAGGATTCCTTAATTCACCTGCCTTATTTACTGCAGATGTTGTAGATCTTTTAAAAGATATACCTAATGTAGAAGTTTATGTAGATGATGTATATTTTAGTAATGATACAGAAGAAGAACATTTGAAAACTATGGATTTGCTATTTCAGAAATTACAAACAGCAGGGTATATTGTCTCTTTAAAAAAGAGTAAATTAGGTCAACATACTGTAGACTTTTTGGGATTTCAAATAACACAAACAGGACGAGGGTTAACGGATTCATATAAGTCAAAGCTGTTAGATATAACACCGCCTAATACCCTCAAACAATTACAAAGTATCTTGGGTCTACTTAATTTTGCAAGAAACTTTATTCCTAATTATTCAGAATTAATAACACCACTTTATCAATTAATTCCTCTTGCAAAAGGAATTTATATTCCATGGGAAACTAAACATACTGCCATTTTACAAAAAATTATTAAAGAATTAAATGCATCTGAGAACTTAGAACAAAGGAAACCAGATGTCGAATTAATAGTAAAAGTACATGTTTCTCCCACTGCTGGATATATTAAGTTTGCCAATAAGGGAAGTATTAAGCCTATAGCATATCACAATGTGGTTTTTTCCAAAACAGAGTTAAAATTTACTATTACAGAGAAAGTAATGACCACCATACATAAGGCGTTATTGAAGGCATTTGATTTAGCCATGGGCCAACCTATATGGGTATATTCTCCCATACACTCTATGACCAGAATACAGAAAACACCCTTAACAGAAAGGAAGGCATTATCAATTCGGTGGTTAAAATGGCAAACTTATTTTGAAGATCCTAGATTAATATTTCATTATGATGATACATTACCAGATTTACAAAATCTTCCACAAACTACCTTAGGAAATGAAGTTGATATACTACCATTATCAGAATATGAGGTGGTGTTTTATACAGATGGTTCTTCTATAAAATCCCCTAAAAAAGATAAACAACATTCAGCAGGTATGGGAATAATTGCAGTAAGATATCAACCTCAAATGAACATTATACAAGAATGGTCTATACCCCTGGGGGATCATACAGCACAATTTGCTGAAATAGCTGCTTTTGAATTTGCTCTAAAACAAGCCATAAGAAAAATGGGACCAGTACTAATAGTAACTGACAGTGACTATGTAGCTAAGAGCTATAATCAAGAATTAGATTTTTGGGTTTCTAATGGTTTTGTTAATAATAAGAAAAAGCCACTGAAACATGTGAGTAAATGGAAATCAATAGCTGACTGTAAAAAACATAAGGCCGATATCCACGTGATACATGAGCCAGGCCATCAAAATGATTTGCAATCACCTTATGCCATGGGCAACAATGCTGCTGATAAATTGGCAGTCAAGGCCAGTTACACTGTCTTTTCAGTCCAAACCTTACCCAGTCTGGACGCAGAGCTGCATCAACTCCTTGATAAACCTAATCCAAAGGGATATCCATCTAAATATGAATATACCTTAAGGGATGGACAGGTCTATGTAAAAAGAACAGATGGTGAAAAAATAATACCATCAAAAGATGATAGAGTAAAAATTTTGGAACTAGCTCATAAATCAGGACATTTGGGAAAAAATACTATGTATATTAAAATCTTAAATAAATATTGGTGGCCCAATCTAATCAAGGATATATCCAAATATATAAGAACATGTACTAATTGTATAATAACAAATACTGATAACGTTCCTAATAAATCTTATATTGTGCAAGAAAAAACTGGATTACCTTTTCAAAAATATTATATGGATTACATTGGGCCTTTGCCACCTTCTGATGGATATTATCATGTATTAGTAATAGTAGATGAAGGCACAGGGTATACATGGTTGTACCCCACTAAGGCACAAACAGCCAATGCAACTGTCAAGGCTCTCAATCATCTCACTGGTACTGCTATTCCTAAGGTGCTGCATTCTGATCAAGGATCAGCATTCACCTCTGCAACTTTGGTCGCCTGGGCCAAAGACAAGGGTATACAAATGGAATACAGTTCTCCTTATCATCCCCAAAGTAGTGGTAAAGTTGAAAGGAAAAACAGTGAGATAAAACGACTCTTGACAAAACTATTGGTTGGACGGCCTACAAAGTGGTACCCACTTATACCTACTGTTCAATTGGCATTGAATAATACTCCAAATGCAAAAATAGGCAAAACGCCACATCAATTGATGTATGGAGTGGATTGTAATCTTCCCTTCCAGGATCTAAGTACATTGGATTTGACCAGAGAAGAACAGTTGGCAGTACTGCAAGAGATCAGAACGGCTTTGGAACAGCCCGCTCAACACCCCACTCTACCCAAG---TGGACTCCTTGTCCTGGCCTTCTGGTCCAGGAGAGGGTAAATAGACCTGCACAGTTAAGGCCTAAATGGAAAAAGCCTACTCCTATTTTGAAGGTATTAAATCCTAAAACTGTGGTAATAGCTGGCCCAGGCGGCCAGGAAAGAATTGTGTCTATAGATAATCTGAAGAAGACACCTCATCAT
>FFV
TTGACGGTGGAAAGAAAGGGGGTAAAGATTAAAGGTTACTGGGACTCCCAAGCCGATATTACCTGTGTTCCAAAGGACTTGCTTCAAGGAGAAGAACCTGTTAGGCAGCAAAATGTGACTACTATACATGGAACGCAGGAAGGAGATGTATATTATGTAAATTTAAAAATAGACGGTAGAAGAATTAATACAGAAGTAATAGGGACAACTTTGGACTATGCTATTATAACTCCTGGAGATGTACCTTGGATTTTGAAGAAACCTCTAGAATTGACTATTAAACTAGATTTAGAAGAGCAGCAAGGGACTTTACTTAACAATTCCATTTTATCTAAAAAAGGGAAAGAAGAATTAAAACAATTATTTGAGAAATATAGTGCCTTATGGCAAAGTTGGGAGAATCAGGTGGGTCATAGAAGAATTAGGCCACATAAAATAGCAACTGGTACAGTAAAACCCACACCTCAGAAACAGTATCATATTAATCCAAAGGCAAAACCTGATATTCAGATTGTGATAAATGATTTACTAAAACAAGGGGTACTAATTCAAAAGGAAAGTACTATGAACACTCCTGTCTACCCAGTACCCAAGCCAAATGGTCGCTGGAGAATGGTACTGGACTACAGAGCAGTAAATAAAGTCACACCTTTGATAGCTGTACAAAATCAACACTCGTATGGAATTTTAGGAAGTCTTTTTAAAGGTAGATATAAAACTACAATTGATTTATCCAATGGTTTCTGGGCACACCCCATAGTCCCAGAGGATTATTGGATTACTGCATTCACTTGGCAAGGAAAACAATATTGTTGGACTGTTTTACCACAAGGTTTTTTAAACAGCCCTGGGTTGTTTACTGGAGATGTTGTAGATCTTCTACAGGGAATTCCCAACGTGGAAGTCTATGTGGACGATGTATATATTAGTCATGATTCTGAAAAAGAACATTTGGAATATCTGGATATTTTGTTTAATAGATTAAAAGAAGCAGGATATATAATATCTCTTAAAAAATCCAATATTGCCAATTCTATTGTGGATTTTCTTGGTTTTCAGATTACTAATGAAGGCCGGGGCCTGACAGATACTTTTAAAGAAAAATTGGAAAATATTACTGCCCCTACCACTCTTAAACAATTGCAAAGCATACTAGGTCTTTTAAATTTTGCCAGAAATTTTATTCCTGACTTTACTGAATTAATTGCTCCTTTATATGCATTGATACCAAAGTCTACCAAGAATTATGTTCCTTGGCAAATAGAACATTCAACCACTCTGGAAACTTTAATTACTAAACTAAACGGGGCAGAATATTTACAAGGAAGAAAAGGAGATAAAACATTGATCATGAAAGTCAATGCTAGTTATACAACAGGATATATAAGGTATTATAATGAAGGGGAAAAGAAGCCAATATCCTATGTAAGTATAGTGTTCAGCAAAACTGAATTGAAATTCACTGAACTAGAGAAATTGCTGACCACTGTGCACAAGGGTCTTTTAAAGGCCTTGGACTTGTCAATGGGGCAAAACATTCATGTTTATTCCCCCATTGTATCCATGCAAAATATTCAAAAAACACCACAGACTGCTAAAAAGGCTTTGGCCTCTCGATGGTTGAGTTGGCTTTCTTATTTGGAAGATCCGAGAATTAGGTTCTTTTATGATCCACAGATGCCTGCTCTAAAAGATTTGCCTGCTGTAGACACCGGAAAAGAT---AATAAAAAACATCCTAGCAATTTTCAACATATATTTTACACTGATGGTTCTGCTATCACGTCCCCTACTAAGGAGGGACATTTAAACGCTGGAATGGGAATAGTTTATTTTATAAACAAAGATAATTTACAAAAGCAACAGGAATGGTCCATTAGTTTGGGGAATCATACAGCACAATTTGCAGAAATAGCTGCTTTTGAGTTTGCCCTTAAAAAATGTTTGCCTTTGGGAGGAAACATTCTTGTGGTTACTGACAGCAATTATGTTGCAAAAGCATATAATGAGGAACTTGATGTTTGGGCCTCTAATGGCTTTGTGAATAACAGGAAGAAACCTTTGAAACATATTAGTAAATGGAAATCGGTTGCTGACCTTAAAAGATTAAGGCCAGATGTTGTTGTGACCCATGAGCCAGGTCACCAAAAACTTGACTCATCTCCTCATGCTTACGGGAATAATCTGGCTGATCAACTGGCCACGCAAGCCAGTTTTAAAGTACAT---ATGACTAAAAATCCCAAGCTGGACATTGAGCAAATAAAGGCAATTCAAGCAAGATTACCTGTTGGTTATCCAAAACAATATACCTATGAGTTGCAAAATAATAAATGTATGGTTTTAAGAAAAGACGGTTGGAGGGAAATTCCTCCTTCCCGAGAACGGTATAAACTTATTAAAGAAGCACATAACATTAGTCATGCAGGCCGAGAAGCCGTGTTATTAAAAATACAAGAAAATTATTGGTGGCCAAAAATGAAGAAAGATATATCATCTTTTCTTTCTACATGTAATGTATGTAAGATGGTAAATCCTTTGAATTTGAAACCTATTAGCCCTCAAGCTATTGTACACCCAACCAAACCTTTTGATAAATTTTATATGGATTACATTGGGCCATTGCCACCATCAGAAGGTTATGTGCATGTTTTAGTTGTGGTAGATGCTGCCACTGGATTTACTTGGTTGTACCCCACTAAGGCTCAAACCTCCAAGGCCACAATTAAAGTTCTTAATCATCTCACTGGACTAGCAATTCCAAAGGTGCTGCATTCTGATCAAGGATCAGCATTTACTTCTGAAGAATTTGCTCAGTGGGCAAAGGAAAGGAATATACAATTGGAATTCAGTACTCCTTACCACCCTCAAAGTAGTGGGAAAGTGGAAAGGAAAAACAGTGAAATTAAGAAACTTTTAACTAAGCTCTTGGTTGGGAGGCCTTTAAAGTGGTATAACCTTATATCCAGTGTGCAACTTGCTCTAAATAACACTCATGTTGTCAGCACCAAGTATACTCCTCATCAACTAATGTTTGGAATTGATTGTAATTTACCATTTGCTAATAAGGATACCTTGGACTGGACAAGAGAAGAAGAACTTGCTCTCTTGCAGGAAATTCGTGAATCTTTACAACACCCTGTACAACCCCCCACCTGCTCTGGT---TGGTCACCATACGTTGGCCAGCTGGTCCAGGAGAGGGTGTACAGGCCGTCACAATTAAGGCCTAAGTGGAGGAAGCCTACAAAGGTCTTGGAAATATTGAATCCTAGAACTGTGATTATAGTGGACCATCTAGGCCAACGGAAATCTGTGAGTATTGACAATTTAAAACCTACAGCACACCAG
